# Supplementary material for: An ecometric analysis of the fossil mammal record of the Turkana Basin
Source: Philos Trans R Soc Lond B Biol Sci. 2016 Jul 5;371(1698):20150232. doi: 10.1098/rstb.2015.0232 (PMC4920289; doi:10.1098/rstb.2015.0232)
Supplement: Data supplement [file rstb20150232supp1.csv]

Place	Member	Order	Family	Subfamily	Tribe	Genus	Species	HYP	LOP	MidMemberAge	ComLoc	unique_species_used	meanHYP	meanLOP	TEMPsub	PRECsub	TEMPknn	PRECknn
116	Lokochot	Carnivora	Felidae	Machairodontinae	NA	NA	NA	NA	NA	3.52	116 >< Lokochot	0	2.2	1.6	23.5	918	23.4	265
116	Lokochot	Carnivora	Canidae	NA	NA	Lupulella	NA	NA	NA	3.52	116 >< Lokochot	0	2.2	1.6	23.5	918	23.4	265
116	Lokochot	Primates	Cercopithecidae	Colobinae	Colobini	Cercopithecoides	kimeui	1	0	3.52	116 >< Lokochot	1	2.2	1.6	23.5	918	23.4	265
116	Lokochot	Artiodactyla	Giraffidae	NA	Sivatheriini	Sivatherium	maurusium	2	2	3.52	116 >< Lokochot	1	2.2	1.6	23.5	918	23.4	265
116	Lokochot	Artiodactyla	Bovidae	NA	Aepycerotini	Aepyceros	shungurae	3	2	3.52	116 >< Lokochot	1	2.2	1.6	23.5	918	23.4	265
116	Lokochot	Artiodactyla	Bovidae	NA	Reduncini	Kobus	oricornus	3	2	3.52	116 >< Lokochot	1	2.2	1.6	23.5	918	23.4	265
116	Lokochot	Artiodactyla	Bovidae	NA	Tragelaphini	Tragelaphus	rastafari	2	2	3.52	116 >< Lokochot	1	2.2	1.6	23.5	918	23.4	265
116	Lokochot	Artiodactyla	Bovidae	NA	Tragelaphini	Tragelaphus	rastafari	2	2	3.52	116 >< Lokochot	0	2.2	1.6	23.5	918	23.4	265
117	Lokochot	Artiodactyla	Giraffidae	NA	Giraffini	Giraffa	stillei	1	2	3.52	117 >< Lokochot	1	2.05	1.43	23.8	1091	26.6	331
117	Lokochot	Artiodactyla	Giraffidae	NA	Giraffini	Giraffa	pygmaea	1	2	3.52	117 >< Lokochot	1	2.05	1.43	23.8	1091	26.6	331
117	Lokochot	Artiodactyla	Bovidae	NA	Tragelaphini	Tragelaphus	rastafari	2	2	3.52	117 >< Lokochot	1	2.05	1.43	23.8	1091	26.6	331
117	Lokochot	Primates	Hominidae	Homininae	Hominini	Homo	NA	1	0	3.52	117 >< Lokochot	1	2.05	1.43	23.8	1091	26.6	331
117	Lokochot	Primates	Hominidae	Homininae	Hominini	NA	NA	1	0	3.52	117 >< Lokochot	0	2.05	1.43	23.8	1091	26.6	331
117	Lokochot	Primates	Hominidae	Homininae	Hominini	NA	NA	1	0	3.52	117 >< Lokochot	0	2.05	1.43	23.8	1091	26.6	331
117	Lokochot	Artiodactyla	Bovidae	NA	Alcelaphini	Connochaetes	gentryi	3	2	3.52	117 >< Lokochot	1	2.05	1.43	23.8	1091	26.6	331
117	Lokochot	Artiodactyla	Bovidae	NA	Tragelaphini	Tragelaphus	rastafari	2	2	3.52	117 >< Lokochot	0	2.05	1.43	23.8	1091	26.6	331
117	Lokochot	Artiodactyla	Bovidae	NA	Tragelaphini	Tragelaphus	rastafari	2	2	3.52	117 >< Lokochot	0	2.05	1.43	23.8	1091	26.6	331
117	Lokochot	Artiodactyla	Bovidae	NA	Alcelaphini	Connochaetes	gentryi	3	2	3.52	117 >< Lokochot	0	2.05	1.43	23.8	1091	26.6	331
117	Lokochot	Artiodactyla	Bovidae	NA	Alcelaphini	Connochaetes	gentryi	3	2	3.52	117 >< Lokochot	0	2.05	1.43	23.8	1091	26.6	331
117	Lokochot	Artiodactyla	Bovidae	NA	Reduncini	NA	NA	3	2	3.52	117 >< Lokochot	0	2.05	1.43	23.8	1091	26.6	331
117	Lokochot	Artiodactyla	Bovidae	NA	Alcelaphini	Connochaetes	gentryi	3	2	3.52	117 >< Lokochot	0	2.05	1.43	23.8	1091	26.6	331
117	Lokochot	Artiodactyla	Bovidae	NA	Reduncini	Kobus	oricornus	3	2	3.52	117 >< Lokochot	1	2.05	1.43	23.8	1091	26.6	331
117	Lokochot	Artiodactyla	Bovidae	NA	Tragelaphini	Tragelaphus	rastafari	2	2	3.52	117 >< Lokochot	0	2.05	1.43	23.8	1091	26.6	331
117	Lokochot	Artiodactyla	Bovidae	NA	Tragelaphini	Tragelaphus	rastafari	2	2	3.52	117 >< Lokochot	0	2.05	1.43	23.8	1091	26.6	331
117	Lokochot	Artiodactyla	Bovidae	NA	Tragelaphini	Tragelaphus	rastafari	2	2	3.52	117 >< Lokochot	0	2.05	1.43	23.8	1091	26.6	331
117	Lokochot	Artiodactyla	Bovidae	NA	Tragelaphini	Tragelaphus	rastafari	2	2	3.52	117 >< Lokochot	0	2.05	1.43	23.8	1091	26.6	331
117	Lokochot	Artiodactyla	Bovidae	NA	Tragelaphini	Tragelaphus	rastafari	2	2	3.52	117 >< Lokochot	0	2.05	1.43	23.8	1091	26.6	331
117	Lokochot	Artiodactyla	Bovidae	NA	Tragelaphini	Tragelaphus	rastafari	2	2	3.52	117 >< Lokochot	0	2.05	1.43	23.8	1091	26.6	331
117	Lokochot	Artiodactyla	Bovidae	NA	Bovini	Simatherium	kohllarseni	3	2	3.52	117 >< Lokochot	1	2.05	1.43	23.8	1091	26.6	331
117	Lokochot	Artiodactyla	Bovidae	NA	Alcelaphini	Parmularius	angusticornis	3	2	3.52	117 >< Lokochot	1	2.05	1.43	23.8	1091	26.6	331
117	Lokochot	Artiodactyla	Bovidae	NA	Aepycerotini	Aepyceros	shungurae	3	2	3.52	117 >< Lokochot	1	2.05	1.43	23.8	1091	26.6	331
117	Lokochot	Artiodactyla	Bovidae	NA	Aepycerotini	Aepyceros	shungurae	3	2	3.52	117 >< Lokochot	0	2.05	1.43	23.8	1091	26.6	331
117	Lokochot	Artiodactyla	Bovidae	NA	Aepycerotini	Aepyceros	shungurae	3	2	3.52	117 >< Lokochot	0	2.05	1.43	23.8	1091	26.6	331
117	Lokochot	Artiodactyla	Bovidae	NA	Aepycerotini	Aepyceros	shungurae	3	2	3.52	117 >< Lokochot	0	2.05	1.43	23.8	1091	26.6	331
117	Lokochot	Artiodactyla	Bovidae	NA	Aepycerotini	Aepyceros	shungurae	3	2	3.52	117 >< Lokochot	0	2.05	1.43	23.8	1091	26.6	331
117	Lokochot	Artiodactyla	Bovidae	NA	Aepycerotini	Aepyceros	shungurae	3	2	3.52	117 >< Lokochot	0	2.05	1.43	23.8	1091	26.6	331
117	Lokochot	Artiodactyla	Giraffidae	NA	Giraffini	Giraffa	pygmaea	1	2	3.52	117 >< Lokochot	0	2.05	1.43	23.8	1091	26.6	331
117	Lokochot	Artiodactyla	Giraffidae	NA	Giraffini	Giraffa	NA	1	2	3.52	117 >< Lokochot	0	2.05	1.43	23.8	1091	26.6	331
117	Lokochot	Artiodactyla	Giraffidae	NA	Sivatheriini	Sivatherium	maurusium	2	2	3.52	117 >< Lokochot	1	2.05	1.43	23.8	1091	26.6	331
117	Lokochot	Artiodactyla	Bovidae	NA	NA	NA	NA	NA	2	3.52	117 >< Lokochot	0	2.05	1.43	23.8	1091	26.6	331
117	Lokochot	Artiodactyla	Giraffidae	NA	Giraffini	Giraffa	pygmaea	1	2	3.52	117 >< Lokochot	0	2.05	1.43	23.8	1091	26.6	331
117	Lokochot	Artiodactyla	Giraffidae	NA	Giraffini	Giraffa	jumae	1	2	3.52	117 >< Lokochot	1	2.05	1.43	23.8	1091	26.6	331
117	Lokochot	Artiodactyla	Giraffidae	NA	Giraffini	Giraffa	pygmaea	1	2	3.52	117 >< Lokochot	0	2.05	1.43	23.8	1091	26.6	331
117	Lokochot	Artiodactyla	Giraffidae	NA	Giraffini	Giraffa	NA	1	2	3.52	117 >< Lokochot	0	2.05	1.43	23.8	1091	26.6	331
117	Lokochot	Primates	Cercopithecidae	Cercopithecinae	Papionini	Parapapio	ado	1	0	3.52	117 >< Lokochot	1	2.05	1.43	23.8	1091	26.6	331
117	Lokochot	Primates	Cercopithecidae	Cercopithecinae	Theropithecini	Theropithecus	brumpti	1	0	3.52	117 >< Lokochot	1	2.05	1.43	23.8	1091	26.6	331
117	Lokochot	Primates	Cercopithecidae	NA	NA	NA	NA	1	0	3.52	117 >< Lokochot	0	2.05	1.43	23.8	1091	26.6	331
117	Lokochot	Primates	Cercopithecidae	NA	NA	NA	NA	1	0	3.52	117 >< Lokochot	0	2.05	1.43	23.8	1091	26.6	331
117	Lokochot	Primates	Cercopithecidae	Colobinae	Colobini	Rhinocolobus/Cercopithecoides	NA	1	0	3.52	117 >< Lokochot	1	2.05	1.43	23.8	1091	26.6	331
117	Lokochot	Primates	Cercopithecidae	Colobinae	Colobini	Rhinocolobus/Cercopithecoides	NA	1	0	3.52	117 >< Lokochot	0	2.05	1.43	23.8	1091	26.6	331
117	Lokochot	Primates	Cercopithecidae	Cercopithecinae	Theropithecini	Theropithecus	brumpti	1	0	3.52	117 >< Lokochot	0	2.05	1.43	23.8	1091	26.6	331
117	Lokochot	Primates	Cercopithecidae	Cercopithecinae	Theropithecini	Theropithecus	baringensis	1	0	3.52	117 >< Lokochot	1	2.05	1.43	23.8	1091	26.6	331
117	Lokochot	Primates	Cercopithecidae	NA	NA	NA	NA	1	0	3.52	117 >< Lokochot	0	2.05	1.43	23.8	1091	26.6	331
117	Lokochot	Primates	Cercopithecidae	NA	NA	NA	NA	1	0	3.52	117 >< Lokochot	0	2.05	1.43	23.8	1091	26.6	331
117	Lokochot	Primates	Cercopithecidae	Cercopithecinae	Theropithecini	Theropithecus	NA	1	0	3.52	117 >< Lokochot	0	2.05	1.43	23.8	1091	26.6	331
117	Lokochot	Primates	Cercopithecidae	Cercopithecinae	Theropithecini	Theropithecus	NA	1	0	3.52	117 >< Lokochot	0	2.05	1.43	23.8	1091	26.6	331
117	Lokochot	Primates	Cercopithecidae	Cercopithecinae	Theropithecini	Theropithecus	brumpti	1	0	3.52	117 >< Lokochot	0	2.05	1.43	23.8	1091	26.6	331
117	Lokochot	Primates	Cercopithecidae	Cercopithecinae	Theropithecini	Theropithecus	brumpti	1	0	3.52	117 >< Lokochot	0	2.05	1.43	23.8	1091	26.6	331
117	Lokochot	Primates	Cercopithecidae	Cercopithecinae	Theropithecini	Theropithecus	brumpti	1	0	3.52	117 >< Lokochot	0	2.05	1.43	23.8	1091	26.6	331
117	Lokochot	Carnivora	Hyaenidae	NA	NA	Hyaena	sp	NA	NA	3.52	117 >< Lokochot	0	2.05	1.43	23.8	1091	26.6	331
117	Lokochot	Carnivora	Hyaenidae	NA	NA	Crocuta	sp	NA	NA	3.52	117 >< Lokochot	0	2.05	1.43	23.8	1091	26.6	331
117	Lokochot	Carnivora	Hyaenidae	NA	NA	Crocuta	dietrichi	NA	NA	3.52	117 >< Lokochot	0	2.05	1.43	23.8	1091	26.6	331
117	Lokochot	Carnivora	Mustelidae	NA	NA	NA	NA	NA	NA	3.52	117 >< Lokochot	0	2.05	1.43	23.8	1091	26.6	331
117	Lokochot	Carnivora	Mustelidae	NA	Enhydrini	Enhydriodon	afman	NA	NA	3.52	117 >< Lokochot	0	2.05	1.43	23.8	1091	26.6	331
117	Lokochot	Primates	Cercopithecidae	Cercopithecinae	Theropithecini	Theropithecus	brumpti	1	0	3.52	117 >< Lokochot	0	2.05	1.43	23.8	1091	26.6	331
117	Lokochot	Primates	Cercopithecidae	Colobinae	Colobini	Rhinocolobus/Cercopithecoides	NA	1	0	3.52	117 >< Lokochot	0	2.05	1.43	23.8	1091	26.6	331
117	Lokochot	Artiodactyla	Bovidae	NA	Reduncini	Kobus	kob	3	2	3.52	117 >< Lokochot	1	2.05	1.43	23.8	1091	26.6	331
117	Lokochot	Primates	Cercopithecidae	Cercopithecinae	Theropithecini	Theropithecus	brumpti	1	0	3.52	117 >< Lokochot	0	2.05	1.43	23.8	1091	26.6	331
117	Lokochot	Primates	Cercopithecidae	Cercopithecinae	Theropithecini	Theropithecus	brumpti	1	0	3.52	117 >< Lokochot	0	2.05	1.43	23.8	1091	26.6	331
117	Lokochot	Primates	Cercopithecidae	Colobinae	Colobini	Rhinocolobus/Cercopithecoides	NA	1	0	3.52	117 >< Lokochot	0	2.05	1.43	23.8	1091	26.6	331
117	Lokochot	Artiodactyla	Giraffidae	NA	Giraffini	Giraffa	NA	1	2	3.52	117 >< Lokochot	0	2.05	1.43	23.8	1091	26.6	331
117	Lokochot	Artiodactyla	Giraffidae	NA	Giraffini	Giraffa	stillei	1	2	3.52	117 >< Lokochot	0	2.05	1.43	23.8	1091	26.6	331
117	Lokochot	Artiodactyla	Giraffidae	NA	Giraffini	Giraffa	stillei	1	2	3.52	117 >< Lokochot	0	2.05	1.43	23.8	1091	26.6	331
117	Lokochot	Artiodactyla	Hippopotamidae	NA	NA	Hippopotamus	protamphibius	2	0	3.52	117 >< Lokochot	1	2.05	1.43	23.8	1091	26.6	331
117	Lokochot	Artiodactyla	Hippopotamidae	NA	NA	Hippopotamus	protamphibius	2	0	3.52	117 >< Lokochot	0	2.05	1.43	23.8	1091	26.6	331
117	Lokochot	Artiodactyla	Hippopotamidae	NA	NA	Hippopotamus	protamphibius	2	0	3.52	117 >< Lokochot	0	2.05	1.43	23.8	1091	26.6	331
117	Lokochot	Artiodactyla	Hippopotamidae	NA	NA	Hippopotamus	protamphibius	2	0	3.52	117 >< Lokochot	0	2.05	1.43	23.8	1091	26.6	331
117	Lokochot	Artiodactyla	Hippopotamidae	NA	NA	Hippopotamus	protamphibius	2	0	3.52	117 >< Lokochot	0	2.05	1.43	23.8	1091	26.6	331
117	Lokochot	Artiodactyla	Hippopotamidae	NA	NA	Hippopotamus	protamphibius	2	0	3.52	117 >< Lokochot	0	2.05	1.43	23.8	1091	26.6	331
117	Lokochot	Artiodactyla	Bovidae	NA	Tragelaphini	Tragelaphus	rastafari	2	2	3.52	117 >< Lokochot	0	2.05	1.43	23.8	1091	26.6	331
117	Lokochot	Artiodactyla	Bovidae	NA	Reduncini	Kobus	oricornus	3	2	3.52	117 >< Lokochot	0	2.05	1.43	23.8	1091	26.6	331
117	Lokochot	Artiodactyla	Bovidae	NA	Tragelaphini	NA	NA	2	2	3.52	117 >< Lokochot	0	2.05	1.43	23.8	1091	26.6	331
117	Lokochot	Artiodactyla	Bovidae	NA	Reduncini	Kobus	sigmoidalis	3	2	3.52	117 >< Lokochot	1	2.05	1.43	23.8	1091	26.6	331
117	Lokochot	Artiodactyla	Bovidae	NA	Aepycerotini	Aepyceros	shungurae	3	2	3.52	117 >< Lokochot	0	2.05	1.43	23.8	1091	26.6	331
117	Lokochot	Artiodactyla	Bovidae	NA	Reduncini	NA	NA	3	2	3.52	117 >< Lokochot	0	2.05	1.43	23.8	1091	26.6	331
117	Lokochot	Artiodactyla	Bovidae	NA	Aepycerotini	Aepyceros	shungurae	3	2	3.52	117 >< Lokochot	0	2.05	1.43	23.8	1091	26.6	331
117	Lokochot	Artiodactyla	Bovidae	NA	Tragelaphini	Tragelaphus	rastafari	2	2	3.52	117 >< Lokochot	0	2.05	1.43	23.8	1091	26.6	331
117	Lokochot	Artiodactyla	Bovidae	NA	Reduncini	Kobus	oricornus	3	2	3.52	117 >< Lokochot	0	2.05	1.43	23.8	1091	26.6	331
117	Lokochot	Artiodactyla	Bovidae	NA	Antilopini	Gazella	praethomsoni	3	2	3.52	117 >< Lokochot	1	2.05	1.43	23.8	1091	26.6	331
117	Lokochot	Artiodactyla	Bovidae	NA	Alcelaphini	Megalotragus	NA	3	2	3.52	117 >< Lokochot	1	2.05	1.43	23.8	1091	26.6	331
117	Lokochot	Artiodactyla	Bovidae	NA	Antilopini	Gazella	praethomsoni	3	2	3.52	117 >< Lokochot	0	2.05	1.43	23.8	1091	26.6	331
117	Lokochot	Artiodactyla	Bovidae	NA	Tragelaphini	Tragelaphus	rastafari	2	2	3.52	117 >< Lokochot	0	2.05	1.43	23.8	1091	26.6	331
117	Lokochot	Artiodactyla	Bovidae	NA	Bovini	Simatherium	kohllarseni	3	2	3.52	117 >< Lokochot	0	2.05	1.43	23.8	1091	26.6	331
117	Lokochot	Artiodactyla	Bovidae	NA	Aepycerotini	Aepyceros	shungurae	3	2	3.52	117 >< Lokochot	0	2.05	1.43	23.8	1091	26.6	331
117	Lokochot	Artiodactyla	Bovidae	NA	Aepycerotini	Aepyceros	shungurae	3	2	3.52	117 >< Lokochot	0	2.05	1.43	23.8	1091	26.6	331
117	Lokochot	Artiodactyla	Bovidae	NA	Tragelaphini	NA	NA	2	2	3.52	117 >< Lokochot	0	2.05	1.43	23.8	1091	26.6	331
117	Lokochot	Artiodactyla	Bovidae	NA	Aepycerotini	Aepyceros	shungurae	3	2	3.52	117 >< Lokochot	0	2.05	1.43	23.8	1091	26.6	331
117	Lokochot	Artiodactyla	Bovidae	NA	Reduncini	Kobus	oricornus	3	2	3.52	117 >< Lokochot	0	2.05	1.43	23.8	1091	26.6	331
117	Lokochot	Artiodactyla	Bovidae	NA	Reduncini	Kobus	sigmoidalis	3	2	3.52	117 >< Lokochot	0	2.05	1.43	23.8	1091	26.6	331
117	Lokochot	Artiodactyla	Bovidae	NA	Bovini	Simatherium	kohllarseni	3	2	3.52	117 >< Lokochot	0	2.05	1.43	23.8	1091	26.6	331
117	Lokochot	Artiodactyla	Bovidae	NA	Alcelaphini	Connochaetes	gentryi	3	2	3.52	117 >< Lokochot	0	2.05	1.43	23.8	1091	26.6	331
117	Lokochot	Artiodactyla	Bovidae	NA	Reduncini	Kobus	oricornus	3	2	3.52	117 >< Lokochot	0	2.05	1.43	23.8	1091	26.6	331
117	Lokochot	Artiodactyla	Hippopotamidae	NA	NA	Hippopotamus	protamphibius	2	0	3.52	117 >< Lokochot	0	2.05	1.43	23.8	1091	26.6	331
117	Lokochot	Artiodactyla	Hippopotamidae	NA	NA	Hippopotamus	protamphibius	2	0	3.52	117 >< Lokochot	0	2.05	1.43	23.8	1091	26.6	331
117	Lokochot	Artiodactyla	Giraffidae	NA	Giraffini	Giraffa	NA	1	2	3.52	117 >< Lokochot	0	2.05	1.43	23.8	1091	26.6	331
117	Lokochot	Artiodactyla	Bovidae	NA	Aepycerotini	Aepyceros	shungurae	3	2	3.52	117 >< Lokochot	0	2.05	1.43	23.8	1091	26.6	331
117	Lokochot	Artiodactyla	Bovidae	NA	Aepycerotini	Aepyceros	shungurae	3	2	3.52	117 >< Lokochot	0	2.05	1.43	23.8	1091	26.6	331
117	Lokochot	Artiodactyla	Bovidae	NA	Tragelaphini	Tragelaphus	kyaloae	2	2	3.52	117 >< Lokochot	1	2.05	1.43	23.8	1091	26.6	331
117	Lokochot	Artiodactyla	Bovidae	NA	Tragelaphini	NA	NA	2	2	3.52	117 >< Lokochot	0	2.05	1.43	23.8	1091	26.6	331
117	Lokochot	Carnivora	NA	NA	NA	NA	NA	NA	NA	3.52	117 >< Lokochot	0	2.05	1.43	23.8	1091	26.6	331
129	Lokochot	Artiodactyla	Bovidae	NA	Alcelaphini	Connochaetes	gentryi	3	2	3.52	129 >< Lokochot	1	2.2	1.07	24.1	693	26.1	797
129	Lokochot	Artiodactyla	Suidae	Tetraconodontinae	NA	Notochoerus	euilus	2	0	3.52	129 >< Lokochot	1	2.2	1.07	24.1	693	26.1	797
129	Lokochot	Artiodactyla	Suidae	Tetraconodontinae	NA	Nyanzachoerus	kanamensis	1	0	3.52	129 >< Lokochot	1	2.2	1.07	24.1	693	26.1	797
129	Lokochot	Artiodactyla	Suidae	Tetraconodontinae	NA	Notochoerus	euilus	2	0	3.52	129 >< Lokochot	0	2.2	1.07	24.1	693	26.1	797
129	Lokochot	Artiodactyla	Suidae	Tetraconodontinae	NA	Notochoerus	euilus	2	0	3.52	129 >< Lokochot	0	2.2	1.07	24.1	693	26.1	797
129	Lokochot	Artiodactyla	Suidae	Tetraconodontinae	NA	Notochoerus	euilus	2	0	3.52	129 >< Lokochot	0	2.2	1.07	24.1	693	26.1	797
129	Lokochot	Perissodactyla	Equidae	NA	Hipparionini	Hipparion	hasumense	3	2	3.52	129 >< Lokochot	1	2.2	1.07	24.1	693	26.1	797
129	Lokochot	Perissodactyla	Equidae	NA	Hipparionini	Hipparion	hasumense	3	2	3.52	129 >< Lokochot	0	2.2	1.07	24.1	693	26.1	797
129	Lokochot	Proboscidea	Deinotheriidae	NA	NA	Deinotherium	bozasi	1	0	3.52	129 >< Lokochot	1	2.2	1.07	24.1	693	26.1	797
129	Lokochot	Proboscidea	Deinotheriidae	NA	NA	Deinotherium	bozasi	1	0	3.52	129 >< Lokochot	0	2.2	1.07	24.1	693	26.1	797
129	Lokochot	Artiodactyla	Bovidae	NA	Alcelaphini	Connochaetes	gentryi	3	2	3.52	129 >< Lokochot	0	2.2	1.07	24.1	693	26.1	797
129	Lokochot	Artiodactyla	Bovidae	NA	Antilopini	Gazella	praethomsoni	3	2	3.52	129 >< Lokochot	1	2.2	1.07	24.1	693	26.1	797
129	Lokochot	Artiodactyla	Bovidae	NA	Aepycerotini	Aepyceros	shungurae	3	2	3.52	129 >< Lokochot	1	2.2	1.07	24.1	693	26.1	797
129	Lokochot	Artiodactyla	Bovidae	NA	Tragelaphini	NA	NA	2	2	3.52	129 >< Lokochot	0	2.2	1.07	24.1	693	26.1	797
129	Lokochot	Artiodactyla	Bovidae	NA	Tragelaphini	Tragelaphus	rastafari	2	2	3.52	129 >< Lokochot	1	2.2	1.07	24.1	693	26.1	797
129	Lokochot	Artiodactyla	Bovidae	NA	Antilopini	Gazella	praethomsoni	3	2	3.52	129 >< Lokochot	0	2.2	1.07	24.1	693	26.1	797
129	Lokochot	Artiodactyla	Bovidae	NA	Tragelaphini	Tragelaphus	rastafari	2	2	3.52	129 >< Lokochot	0	2.2	1.07	24.1	693	26.1	797
129	Lokochot	Artiodactyla	Bovidae	NA	Tragelaphini	Tragelaphus	rastafari	2	2	3.52	129 >< Lokochot	0	2.2	1.07	24.1	693	26.1	797
129	Lokochot	Artiodactyla	Giraffidae	NA	Giraffini	Giraffa	NA	1	2	3.52	129 >< Lokochot	1	2.2	1.07	24.1	693	26.1	797
129	Lokochot	Artiodactyla	Bovidae	NA	Tragelaphini	NA	NA	2	2	3.52	129 >< Lokochot	0	2.2	1.07	24.1	693	26.1	797
129	Lokochot	Artiodactyla	Bovidae	NA	Aepycerotini	Aepyceros	shungurae	3	2	3.52	129 >< Lokochot	0	2.2	1.07	24.1	693	26.1	797
129	Lokochot	Artiodactyla	Giraffidae	NA	NA	NA	NA	1	2	3.52	129 >< Lokochot	0	2.2	1.07	24.1	693	26.1	797
129	Lokochot	Primates	Cercopithecidae	Cercopithecinae	Theropithecini	Theropithecus	oswaldi	2	0	3.52	129 >< Lokochot	1	2.2	1.07	24.1	693	26.1	797
129	Lokochot	Primates	Cercopithecidae	Cercopithecinae	Theropithecini	Theropithecus	oswaldi	2	0	3.52	129 >< Lokochot	0	2.2	1.07	24.1	693	26.1	797
129	Lokochot	Primates	Cercopithecidae	Cercopithecinae	Papionini	NA	NA	1	0	3.52	129 >< Lokochot	1	2.2	1.07	24.1	693	26.1	797
129	Lokochot	Carnivora	Hyaenidae	NA	NA	NA	NA	NA	NA	3.52	129 >< Lokochot	0	2.2	1.07	24.1	693	26.1	797
129	Lokochot	Carnivora	NA	NA	NA	NA	NA	NA	NA	3.52	129 >< Lokochot	0	2.2	1.07	24.1	693	26.1	797
129	Lokochot	Perissodactyla	Equidae	NA	Equini	Equus	NA	3	2	3.52	129 >< Lokochot	1	2.2	1.07	24.1	693	26.1	797
129	Lokochot	Artiodactyla	Suidae	Suinae	NA	Kolpochoerus	heseloni	2	0	3.52	129 >< Lokochot	1	2.2	1.07	24.1	693	26.1	797
129	Lokochot	Artiodactyla	Suidae	Suinae	NA	Metridiochoerus	andrewsi	3	0	3.52	129 >< Lokochot	1	2.2	1.07	24.1	693	26.1	797
129	Lokochot	Artiodactyla	Suidae	Suinae	NA	Kolpochoerus	heseloni	2	0	3.52	129 >< Lokochot	0	2.2	1.07	24.1	693	26.1	797
129	Lokochot	Perissodactyla	Chalicotheriidae	NA	NA	NA	NA	NA	1	3.52	129 >< Lokochot	0	2.2	1.07	24.1	693	26.1	797
129	Lokochot	Artiodactyla	Bovidae	NA	Alcelaphini	NA	NA	3	2	3.52	129 >< Lokochot	0	2.2	1.07	24.1	693	26.1	797
129	Lokochot	Artiodactyla	Bovidae	NA	Alcelaphini	NA	NA	3	2	3.52	129 >< Lokochot	0	2.2	1.07	24.1	693	26.1	797
129	Lokochot	Artiodactyla	Bovidae	NA	Alcelaphini	NA	NA	3	2	3.52	129 >< Lokochot	0	2.2	1.07	24.1	693	26.1	797
129	Lokochot	Artiodactyla	Bovidae	NA	cf Hippotragini	NA	NA	3	2	3.52	129 >< Lokochot	1	2.2	1.07	24.1	693	26.1	797
129	Lokochot	Artiodactyla	Bovidae	NA	Aepycerotini	Aepyceros	NA	3	2	3.52	129 >< Lokochot	0	2.2	1.07	24.1	693	26.1	797
Kaiyumung	Kaiyumung	Artiodactyla	Bovidae	NA	Bovini	NA	NA	3	2	3.45	Kaiyumung >< Kaiyumung	0	2.04	1.04	24.3	891	23.9	1077
Kaiyumung	Kaiyumung	Artiodactyla	Bovidae	NA	Neotragini	Raphicerus	NA	2	2	3.45	Kaiyumung >< Kaiyumung	1	2.04	1.04	24.3	891	23.9	1077
Kaiyumung	Kaiyumung	Perissodactyla	Equidae	NA	Hipparionini	Eurygnathohippus	sp	3	2	3.45	Kaiyumung >< Kaiyumung	1	2.04	1.04	24.3	891	23.9	1077
Kaiyumung	Kaiyumung	Artiodactyla	Bovidae	NA	Alcelaphini	NA	NA	NA	2	3.45	Kaiyumung >< Kaiyumung	0	2.04	1.04	24.3	891	23.9	1077
Kaiyumung	Kaiyumung	Artiodactyla	Bovidae	NA	Aepycerotini	Aepyceros	premelampus	3	2	3.45	Kaiyumung >< Kaiyumung	1	2.04	1.04	24.3	891	23.9	1077
Kaiyumung	Kaiyumung	Artiodactyla	Bovidae	NA	Tragelaphini	Tragelaphus	kyaloae	2	2	3.45	Kaiyumung >< Kaiyumung	1	2.04	1.04	24.3	891	23.9	1077
Kaiyumung	Kaiyumung	Carnivora	Felidae	Machairodontinae	Metailurini	Dinofelis	sp	NA	NA	3.45	Kaiyumung >< Kaiyumung	0	2.04	1.04	24.3	891	23.9	1077
Kaiyumung	Kaiyumung	Rodentia	Hystricidae	NA	NA	Hystrix	sp	NA	NA	3.45	Kaiyumung >< Kaiyumung	0	2.04	1.04	24.3	891	23.9	1077
Kaiyumung	Kaiyumung	Carnivora	Felidae	NA	NA	Leptailurus/Caracal	sp	NA	NA	3.45	Kaiyumung >< Kaiyumung	0	2.04	1.04	24.3	891	23.9	1077
Kaiyumung	Kaiyumung	Primates	Hominidae	Homininae	Hominini	Australopithecus	afarensis	1	0	3.45	Kaiyumung >< Kaiyumung	1	2.04	1.04	24.3	891	23.9	1077
Kaiyumung	Kaiyumung	Primates	Hominidae	Homininae	Hominini	Australopithecus	afarensis	1	0	3.45	Kaiyumung >< Kaiyumung	0	2.04	1.04	24.3	891	23.9	1077
Kaiyumung	Kaiyumung	Primates	Hominidae	Homininae	Hominini	Australopithecus	afarensis	1	0	3.45	Kaiyumung >< Kaiyumung	0	2.04	1.04	24.3	891	23.9	1077
Kaiyumung	Kaiyumung	Artiodactyla	Bovidae	NA	Aepycerotini	Aepyceros	premelampus	3	2	3.45	Kaiyumung >< Kaiyumung	0	2.04	1.04	24.3	891	23.9	1077
Kaiyumung	Kaiyumung	Artiodactyla	Bovidae	NA	Bovini	Simatherium	kohllarseni	3	2	3.45	Kaiyumung >< Kaiyumung	1	2.04	1.04	24.3	891	23.9	1077
Kaiyumung	Kaiyumung	Rodentia	Hystricidae	NA	NA	Hystrix	NA	NA	NA	3.45	Kaiyumung >< Kaiyumung	0	2.04	1.04	24.3	891	23.9	1077
Kaiyumung	Kaiyumung	Proboscidea	Deinotheriidae	NA	NA	Deinotherium	bozasi	1	0	3.45	Kaiyumung >< Kaiyumung	1	2.04	1.04	24.3	891	23.9	1077
Kaiyumung	Kaiyumung	Artiodactyla	Suidae	Tetraconodontinae	NA	Notochoerus	euilus	2	0	3.45	Kaiyumung >< Kaiyumung	1	2.04	1.04	24.3	891	23.9	1077
Kaiyumung	Kaiyumung	Artiodactyla	Bovidae	NA	Alcelaphini	Damalacra	NA	3	2	3.45	Kaiyumung >< Kaiyumung	1	2.04	1.04	24.3	891	23.9	1077
Kaiyumung	Kaiyumung	Artiodactyla	Bovidae	NA	NA	NA	NA	NA	2	3.45	Kaiyumung >< Kaiyumung	0	2.04	1.04	24.3	891	23.9	1077
Kaiyumung	Kaiyumung	Perissodactyla	Equidae	NA	Hipparionini	Eurygnathohippus	sp	3	2	3.45	Kaiyumung >< Kaiyumung	0	2.04	1.04	24.3	891	23.9	1077
Kaiyumung	Kaiyumung	Artiodactyla	Bovidae	NA	Hippotragini	Hippotragus	NA	3	2	3.45	Kaiyumung >< Kaiyumung	1	2.04	1.04	24.3	891	23.9	1077
Kaiyumung	Kaiyumung	Rodentia	Thryonomyidae	NA	NA	Thryonomys	gregorianus	NA	NA	3.45	Kaiyumung >< Kaiyumung	0	2.04	1.04	24.3	891	23.9	1077
Kaiyumung	Kaiyumung	Artiodactyla	Bovidae	NA	Aepycerotini	Aepyceros	premelampus	3	2	3.45	Kaiyumung >< Kaiyumung	0	2.04	1.04	24.3	891	23.9	1077
Kaiyumung	Kaiyumung	Artiodactyla	Bovidae	NA	NA	NA	NA	NA	2	3.45	Kaiyumung >< Kaiyumung	0	2.04	1.04	24.3	891	23.9	1077
Kaiyumung	Kaiyumung	Artiodactyla	Bovidae	NA	Alcelaphini	Damalacra	NA	3	2	3.45	Kaiyumung >< Kaiyumung	0	2.04	1.04	24.3	891	23.9	1077
Kaiyumung	Kaiyumung	Artiodactyla	Bovidae	NA	Tragelaphini	Tragelaphus	kyaloae	2	2	3.45	Kaiyumung >< Kaiyumung	0	2.04	1.04	24.3	891	23.9	1077
Kaiyumung	Kaiyumung	Artiodactyla	Suidae	Tetraconodontinae	NA	Notochoerus	euilus	2	0	3.45	Kaiyumung >< Kaiyumung	0	2.04	1.04	24.3	891	23.9	1077
Kaiyumung	Kaiyumung	Artiodactyla	Bovidae	NA	Bovini	Simatherium	kohllarseni	3	2	3.45	Kaiyumung >< Kaiyumung	0	2.04	1.04	24.3	891	23.9	1077
Kaiyumung	Kaiyumung	Artiodactyla	Bovidae	NA	NA	NA	NA	NA	2	3.45	Kaiyumung >< Kaiyumung	0	2.04	1.04	24.3	891	23.9	1077
Kaiyumung	Kaiyumung	Artiodactyla	Bovidae	NA	Reduncini	Kobus	presigmoidalis	3	2	3.45	Kaiyumung >< Kaiyumung	1	2.04	1.04	24.3	891	23.9	1077
Kaiyumung	Kaiyumung	Artiodactyla	Suidae	Tetraconodontinae	NA	Notochoerus	euilus	2	0	3.45	Kaiyumung >< Kaiyumung	0	2.04	1.04	24.3	891	23.9	1077
Kaiyumung	Kaiyumung	Artiodactyla	Suidae	Tetraconodontinae	NA	Notochoerus	euilus	2	0	3.45	Kaiyumung >< Kaiyumung	0	2.04	1.04	24.3	891	23.9	1077
Kaiyumung	Kaiyumung	Artiodactyla	Suidae	Tetraconodontinae	NA	Notochoerus	euilus	2	0	3.45	Kaiyumung >< Kaiyumung	0	2.04	1.04	24.3	891	23.9	1077
Kaiyumung	Kaiyumung	Artiodactyla	Suidae	Tetraconodontinae	NA	Notochoerus	euilus	2	0	3.45	Kaiyumung >< Kaiyumung	0	2.04	1.04	24.3	891	23.9	1077
Kaiyumung	Kaiyumung	Artiodactyla	Suidae	Tetraconodontinae	NA	Nyanzachoerus	kanamensis/pattersoni	1	0	3.45	Kaiyumung >< Kaiyumung	1	2.04	1.04	24.3	891	23.9	1077
Kaiyumung	Kaiyumung	Artiodactyla	Suidae	Tetraconodontinae	NA	Notochoerus	euilus	2	0	3.45	Kaiyumung >< Kaiyumung	0	2.04	1.04	24.3	891	23.9	1077
Kaiyumung	Kaiyumung	Artiodactyla	Suidae	Tetraconodontinae	NA	Notochoerus	euilus	2	0	3.45	Kaiyumung >< Kaiyumung	0	2.04	1.04	24.3	891	23.9	1077
Kaiyumung	Kaiyumung	Artiodactyla	Suidae	Tetraconodontinae	NA	Notochoerus	euilus	2	0	3.45	Kaiyumung >< Kaiyumung	0	2.04	1.04	24.3	891	23.9	1077
Kaiyumung	Kaiyumung	Artiodactyla	Suidae	Tetraconodontinae	NA	Notochoerus	euilus	2	0	3.45	Kaiyumung >< Kaiyumung	0	2.04	1.04	24.3	891	23.9	1077
Kaiyumung	Kaiyumung	Proboscidea	Elephantidae	NA	NA	Loxodonta	audorora	3	0	3.45	Kaiyumung >< Kaiyumung	1	2.04	1.04	24.3	891	23.9	1077
Kaiyumung	Kaiyumung	Proboscidea	Elephantidae	NA	NA	Elephas	ekorensis	3	0	3.45	Kaiyumung >< Kaiyumung	1	2.04	1.04	24.3	891	23.9	1077
Kaiyumung	Kaiyumung	Artiodactyla	Hippopotamidae	NA	NA	Hexaprotodon	NA	1	0	3.45	Kaiyumung >< Kaiyumung	1	2.04	1.04	24.3	891	23.9	1077
Kaiyumung	Kaiyumung	Perissodactyla	Rhinocerotidae	NA	Dicerotini	Ceratotherium	praecox	3	2	3.45	Kaiyumung >< Kaiyumung	1	2.04	1.04	24.3	891	23.9	1077
Kaiyumung	Kaiyumung	Perissodactyla	Rhinocerotidae	NA	Dicerotini	Ceratotherium	praecox	3	2	3.45	Kaiyumung >< Kaiyumung	0	2.04	1.04	24.3	891	23.9	1077
Kaiyumung	Kaiyumung	NA	NA	NA	NA	NA	NA	NA	NA	3.45	Kaiyumung >< Kaiyumung	0	2.04	1.04	24.3	891	23.9	1077
Kaiyumung	Kaiyumung	Perissodactyla	Equidae	NA	Hipparionini	Eurygnathohippus	sp	3	2	3.45	Kaiyumung >< Kaiyumung	0	2.04	1.04	24.3	891	23.9	1077
Kaiyumung	Kaiyumung	Artiodactyla	Bovidae	NA	Alcelaphini	Damalacra	NA	3	2	3.45	Kaiyumung >< Kaiyumung	0	2.04	1.04	24.3	891	23.9	1077
Kaiyumung	Kaiyumung	Artiodactyla	Giraffidae	NA	Giraffini	Giraffa	stillei	1	2	3.45	Kaiyumung >< Kaiyumung	1	2.04	1.04	24.3	891	23.9	1077
Kaiyumung	Kaiyumung	Artiodactyla	Bovidae	NA	Aepycerotini	Aepyceros	premelampus	3	2	3.45	Kaiyumung >< Kaiyumung	0	2.04	1.04	24.3	891	23.9	1077
Kaiyumung	Kaiyumung	Artiodactyla	Suidae	Tetraconodontinae	NA	Notochoerus	euilus	2	0	3.45	Kaiyumung >< Kaiyumung	0	2.04	1.04	24.3	891	23.9	1077
Kaiyumung	Kaiyumung	Artiodactyla	Hippopotamidae	NA	NA	Hexaprotodon	NA	1	0	3.45	Kaiyumung >< Kaiyumung	0	2.04	1.04	24.3	891	23.9	1077
Kaiyumung	Kaiyumung	Perissodactyla	Equidae	NA	Hipparionini	Eurygnathohippus	sp	3	2	3.45	Kaiyumung >< Kaiyumung	0	2.04	1.04	24.3	891	23.9	1077
Kaiyumung	Kaiyumung	Artiodactyla	Bovidae	NA	Bovini	NA	NA	3	2	3.45	Kaiyumung >< Kaiyumung	0	2.04	1.04	24.3	891	23.9	1077
Kaiyumung	Kaiyumung	Artiodactyla	Bovidae	NA	Tragelaphini	Tragelaphus	scriptus	2	2	3.45	Kaiyumung >< Kaiyumung	1	2.04	1.04	24.3	891	23.9	1077
Kaiyumung	Kaiyumung	Artiodactyla	Bovidae	NA	Alcelaphini	Damalacra	NA	3	2	3.45	Kaiyumung >< Kaiyumung	0	2.04	1.04	24.3	891	23.9	1077
Kaiyumung	Kaiyumung	Primates	Cercopithecidae	Cercopithecinae	Theropithecini	Theropithecus	brumpti	1	0	3.45	Kaiyumung >< Kaiyumung	1	2.04	1.04	24.3	891	23.9	1077
Kaiyumung	Kaiyumung	Primates	Cercopithecidae	Cercopithecinae	Theropithecini	Theropithecus	brumpti	1	0	3.45	Kaiyumung >< Kaiyumung	0	2.04	1.04	24.3	891	23.9	1077
Kaiyumung	Kaiyumung	Primates	Cercopithecidae	Cercopithecinae	Theropithecini	Theropithecus	brumpti	1	0	3.45	Kaiyumung >< Kaiyumung	0	2.04	1.04	24.3	891	23.9	1077
Kaiyumung	Kaiyumung	Primates	Cercopithecidae	Cercopithecinae	Theropithecini	Theropithecus	brumpti	1	0	3.45	Kaiyumung >< Kaiyumung	0	2.04	1.04	24.3	891	23.9	1077
Kaiyumung	Kaiyumung	Carnivora	Canidae	NA	NA	Canis	NA	NA	NA	3.45	Kaiyumung >< Kaiyumung	0	2.04	1.04	24.3	891	23.9	1077
Kaiyumung	Kaiyumung	Primates	Hominidae	Homininae	Hominini	Australopithecus	afarensis	1	0	3.45	Kaiyumung >< Kaiyumung	0	2.04	1.04	24.3	891	23.9	1077
Kaiyumung	Kaiyumung	Perissodactyla	Equidae	NA	Hipparionini	Eurygnathohippus	sp	3	2	3.45	Kaiyumung >< Kaiyumung	0	2.04	1.04	24.3	891	23.9	1077
Kaiyumung	Kaiyumung	Perissodactyla	Equidae	NA	Hipparionini	Eurygnathohippus	sp	3	2	3.45	Kaiyumung >< Kaiyumung	0	2.04	1.04	24.3	891	23.9	1077
Kaiyumung	Kaiyumung	Perissodactyla	Equidae	NA	Hipparionini	Eurygnathohippus	sp	3	2	3.45	Kaiyumung >< Kaiyumung	0	2.04	1.04	24.3	891	23.9	1077
Kaiyumung	Kaiyumung	Artiodactyla	Bovidae	NA	Aepycerotini	Aepyceros	premelampus	3	2	3.45	Kaiyumung >< Kaiyumung	0	2.04	1.04	24.3	891	23.9	1077
Kaiyumung	Kaiyumung	Artiodactyla	Bovidae	NA	Aepycerotini	Aepyceros	premelampus	3	2	3.45	Kaiyumung >< Kaiyumung	0	2.04	1.04	24.3	891	23.9	1077
Kaiyumung	Kaiyumung	Artiodactyla	Bovidae	NA	Bovini	NA	NA	3	2	3.45	Kaiyumung >< Kaiyumung	0	2.04	1.04	24.3	891	23.9	1077
Kaiyumung	Kaiyumung	Artiodactyla	Bovidae	NA	Reduncini	NA	NA	3	2	3.45	Kaiyumung >< Kaiyumung	0	2.04	1.04	24.3	891	23.9	1077
Kaiyumung	Kaiyumung	Artiodactyla	Suidae	Tetraconodontinae	NA	Notochoerus	euilus	2	0	3.45	Kaiyumung >< Kaiyumung	0	2.04	1.04	24.3	891	23.9	1077
Kaiyumung	Kaiyumung	Artiodactyla	Suidae	Tetraconodontinae	NA	Nyanzachoerus	kanamensis/pattersoni	1	0	3.45	Kaiyumung >< Kaiyumung	0	2.04	1.04	24.3	891	23.9	1077
Kaiyumung	Kaiyumung	Artiodactyla	Suidae	Tetraconodontinae	NA	Notochoerus	euilus	2	0	3.45	Kaiyumung >< Kaiyumung	0	2.04	1.04	24.3	891	23.9	1077
Kaiyumung	Kaiyumung	Artiodactyla	Suidae	Tetraconodontinae	NA	Notochoerus	euilus	2	0	3.45	Kaiyumung >< Kaiyumung	0	2.04	1.04	24.3	891	23.9	1077
Kaiyumung	Kaiyumung	Artiodactyla	Suidae	Tetraconodontinae	NA	Notochoerus	euilus	2	0	3.45	Kaiyumung >< Kaiyumung	0	2.04	1.04	24.3	891	23.9	1077
Kaiyumung	Kaiyumung	Artiodactyla	cf Suidae	NA	NA	NA	NA	NA	NA	3.45	Kaiyumung >< Kaiyumung	0	2.04	1.04	24.3	891	23.9	1077
Kaiyumung	Kaiyumung	Artiodactyla	Suidae	Tetraconodontinae	NA	Notochoerus	euilus	2	0	3.45	Kaiyumung >< Kaiyumung	0	2.04	1.04	24.3	891	23.9	1077
Kaiyumung	Kaiyumung	Artiodactyla	Suidae	Tetraconodontinae	NA	Notochoerus	euilus	2	0	3.45	Kaiyumung >< Kaiyumung	0	2.04	1.04	24.3	891	23.9	1077
Kaiyumung	Kaiyumung	Artiodactyla	Suidae	Tetraconodontinae	NA	Nyanzachoerus	kanamensis/pattersoni	1	0	3.45	Kaiyumung >< Kaiyumung	0	2.04	1.04	24.3	891	23.9	1077
Kaiyumung	Kaiyumung	Artiodactyla	Suidae	Tetraconodontinae	NA	Nyanzachoerus	NA	1	0	3.45	Kaiyumung >< Kaiyumung	0	2.04	1.04	24.3	891	23.9	1077
Kaiyumung	Kaiyumung	Perissodactyla	Equidae	NA	Hipparionini	Eurygnathohippus	sp	3	2	3.45	Kaiyumung >< Kaiyumung	0	2.04	1.04	24.3	891	23.9	1077
Kaiyumung	Kaiyumung	Perissodactyla	Equidae	NA	Hipparionini	Eurygnathohippus	sp	3	2	3.45	Kaiyumung >< Kaiyumung	0	2.04	1.04	24.3	891	23.9	1077
Kaiyumung	Kaiyumung	Artiodactyla	Bovidae	NA	Tragelaphini	Tragelaphus	scriptus	2	2	3.45	Kaiyumung >< Kaiyumung	0	2.04	1.04	24.3	891	23.9	1077
Kaiyumung	Kaiyumung	Artiodactyla	Bovidae	NA	Hippotragini	Hippotragus	NA	3	2	3.45	Kaiyumung >< Kaiyumung	0	2.04	1.04	24.3	891	23.9	1077
Kaiyumung	Kaiyumung	Artiodactyla	Bovidae	NA	NA	NA	NA	NA	2	3.45	Kaiyumung >< Kaiyumung	0	2.04	1.04	24.3	891	23.9	1077
Kaiyumung	Kaiyumung	Artiodactyla	Giraffidae	NA	Giraffini	Giraffa	stillei	1	2	3.45	Kaiyumung >< Kaiyumung	0	2.04	1.04	24.3	891	23.9	1077
Kaiyumung	Kaiyumung	Perissodactyla	Rhinocerotidae	NA	Dicerotini	Ceratotherium	praecox	3	2	3.45	Kaiyumung >< Kaiyumung	0	2.04	1.04	24.3	891	23.9	1077
Kaiyumung	Kaiyumung	Perissodactyla	Rhinocerotidae	NA	Dicerotini	Ceratotherium	praecox	3	2	3.45	Kaiyumung >< Kaiyumung	0	2.04	1.04	24.3	891	23.9	1077
Kaiyumung	Kaiyumung	Proboscidea	Elephantidae	NA	NA	Loxodonta	audorora	3	0	3.45	Kaiyumung >< Kaiyumung	0	2.04	1.04	24.3	891	23.9	1077
Kaiyumung	Kaiyumung	Primates	Cercopithecidae	Cercopithecinae	Theropithecini	Theropithecus	brumpti	1	0	3.45	Kaiyumung >< Kaiyumung	0	2.04	1.04	24.3	891	23.9	1077
Kaiyumung	Kaiyumung	Primates	Cercopithecidae	Cercopithecinae	Papionini	Parapapio	ado	1	0	3.45	Kaiyumung >< Kaiyumung	1	2.04	1.04	24.3	891	23.9	1077
Kaiyumung	Kaiyumung	Primates	Cercopithecidae	Cercopithecinae	Theropithecini	Theropithecus	brumpti	1	0	3.45	Kaiyumung >< Kaiyumung	0	2.04	1.04	24.3	891	23.9	1077
Kaiyumung	Kaiyumung	Primates	Cercopithecidae	Cercopithecinae	Theropithecini	Theropithecus	brumpti	1	0	3.45	Kaiyumung >< Kaiyumung	0	2.04	1.04	24.3	891	23.9	1077
Kaiyumung	Kaiyumung	Primates	Cercopithecidae	Cercopithecinae	Theropithecini	Theropithecus	brumpti	1	0	3.45	Kaiyumung >< Kaiyumung	0	2.04	1.04	24.3	891	23.9	1077
Kaiyumung	Kaiyumung	Primates	Cercopithecidae	Cercopithecinae	Theropithecini	Theropithecus	brumpti	1	0	3.45	Kaiyumung >< Kaiyumung	0	2.04	1.04	24.3	891	23.9	1077
Kaiyumung	Kaiyumung	Carnivora	NA	NA	NA	NA	NA	NA	NA	3.45	Kaiyumung >< Kaiyumung	0	2.04	1.04	24.3	891	23.9	1077
Kaiyumung	Kaiyumung	Proboscidea	Elephantidae	NA	NA	Elephas	ekorensis	3	0	3.45	Kaiyumung >< Kaiyumung	0	2.04	1.04	24.3	891	23.9	1077
Kaiyumung	Kaiyumung	Artiodactyla	Suidae	NA	NA	NA	NA	NA	0	3.45	Kaiyumung >< Kaiyumung	0	2.04	1.04	24.3	891	23.9	1077
Kaiyumung	Kaiyumung	Artiodactyla	Suidae	Tetraconodontinae	NA	Notochoerus	euilus	2	0	3.45	Kaiyumung >< Kaiyumung	0	2.04	1.04	24.3	891	23.9	1077
Kaiyumung	Kaiyumung	NA	NA	NA	NA	NA	NA	NA	NA	3.45	Kaiyumung >< Kaiyumung	0	2.04	1.04	24.3	891	23.9	1077
Kaiyumung	Kaiyumung	NA	NA	NA	NA	NA	NA	NA	NA	3.45	Kaiyumung >< Kaiyumung	0	2.04	1.04	24.3	891	23.9	1077
Kaiyumung	Kaiyumung	Primates	Cercopithecidae	Cercopithecinae	Theropithecini	Theropithecus	brumpti	1	0	3.45	Kaiyumung >< Kaiyumung	0	2.04	1.04	24.3	891	23.9	1077
Kaiyumung	Kaiyumung	Artiodactyla	Suidae	NA	NA	NA	NA	NA	0	3.45	Kaiyumung >< Kaiyumung	0	2.04	1.04	24.3	891	23.9	1077
Kaiyumung	Kaiyumung	Artiodactyla	Suidae	Tetraconodontinae	NA	Notochoerus	euilus	2	0	3.45	Kaiyumung >< Kaiyumung	0	2.04	1.04	24.3	891	23.9	1077
Kaiyumung	Kaiyumung	Artiodactyla	Suidae	Tetraconodontinae	NA	Notochoerus	euilus	2	0	3.45	Kaiyumung >< Kaiyumung	0	2.04	1.04	24.3	891	23.9	1077
Kaiyumung	Kaiyumung	Artiodactyla	Suidae	Tetraconodontinae	NA	Notochoerus	euilus	2	0	3.45	Kaiyumung >< Kaiyumung	0	2.04	1.04	24.3	891	23.9	1077
Kaiyumung	Kaiyumung	Primates	Cercopithecidae	Cercopithecinae	Theropithecini	Theropithecus	brumpti	1	0	3.45	Kaiyumung >< Kaiyumung	0	2.04	1.04	24.3	891	23.9	1077
Kaiyumung	Kaiyumung	Artiodactyla	Suidae	Tetraconodontinae	NA	Notochoerus	euilus	2	0	3.45	Kaiyumung >< Kaiyumung	0	2.04	1.04	24.3	891	23.9	1077
Kaiyumung	Kaiyumung	Perissodactyla	Equidae	NA	Hipparionini	Hipparion	NA	3	2	3.45	Kaiyumung >< Kaiyumung	1	2.04	1.04	24.3	891	23.9	1077
Kaiyumung	Kaiyumung	Proboscidea	Elephantidae	NA	NA	NA	NA	3	0	3.45	Kaiyumung >< Kaiyumung	0	2.04	1.04	24.3	891	23.9	1077
Kaiyumung	Kaiyumung	Primates	Cercopithecidae	Cercopithecinae	Papionini	Parapapio	ado	1	0	3.45	Kaiyumung >< Kaiyumung	0	2.04	1.04	24.3	891	23.9	1077
Kaiyumung	Kaiyumung	Primates	Cercopithecidae	Cercopithecinae	Papionini	Parapapio	ado	1	0	3.45	Kaiyumung >< Kaiyumung	0	2.04	1.04	24.3	891	23.9	1077
Kaiyumung	Kaiyumung	Artiodactyla	Bovidae	NA	Aepycerotini	Aepyceros	premelampus	3	2	3.45	Kaiyumung >< Kaiyumung	0	2.04	1.04	24.3	891	23.9	1077
Kaiyumung	Kaiyumung	Artiodactyla	Bovidae	NA	Alcelaphini	NA	NA	NA	2	3.45	Kaiyumung >< Kaiyumung	0	2.04	1.04	24.3	891	23.9	1077
Kaiyumung	Kaiyumung	Artiodactyla	Bovidae	NA	Aepycerotini	Aepyceros	premelampus	3	2	3.45	Kaiyumung >< Kaiyumung	0	2.04	1.04	24.3	891	23.9	1077
Kaiyumung	Kaiyumung	Artiodactyla	Bovidae	NA	Bovini	NA	NA	3	2	3.45	Kaiyumung >< Kaiyumung	0	2.04	1.04	24.3	891	23.9	1077
Kaiyumung	Kaiyumung	Artiodactyla	Suidae	Tetraconodontinae	NA	Nyanzachoerus	syrticus	1	0	3.45	Kaiyumung >< Kaiyumung	1	2.04	1.04	24.3	891	23.9	1077
Kaiyumung	Kaiyumung	Primates	Cercopithecidae	Colobinae	Colobini	Cercopithecoides	turkwelensis	1	0	3.45	Kaiyumung >< Kaiyumung	1	2.04	1.04	24.3	891	23.9	1077
ST	NA	Primates	Cercopithecidae	Cercopithecinae	Theropithecini	Theropithecus	darti	1	0	3.5	ST >< ST	1	1.95	0.74	24.8	820	27	599
ST	NA	Artiodactyla	Suidae	Suinae	NA	Potamochoerus	afarensis	1	0	3.5	ST >< ST	1	1.95	0.74	24.8	820	27	599
ST	NA	Artiodactyla	Suidae	Suinae	NA	Potamochoerus	afarensis	1	0	3.5	ST >< ST	0	1.95	0.74	24.8	820	27	599
ST	NA	Artiodactyla	Suidae	Tetraconodontinae	NA	Notochoerus	euilus	2	0	3.5	ST >< ST	1	1.95	0.74	24.8	820	27	599
ST	NA	Artiodactyla	Bovidae	NA	Tragelaphini	Tragelaphus	nakuae	2	2	3.5	ST >< ST	1	1.95	0.74	24.8	820	27	599
ST	NA	Artiodactyla	Bovidae	NA	Alcelaphini	NA	NA	3	2	3.5	ST >< ST	0	1.95	0.74	24.8	820	27	599
ST	NA	Primates	Cercopithecidae	Cercopithecinae	Papionini	Parapapio	ado	1	0	3.5	ST >< ST	1	1.95	0.74	24.8	820	27	599
ST	NA	Primates	Cercopithecidae	NA	NA	NA	NA	1	0	3.5	ST >< ST	0	1.95	0.74	24.8	820	27	599
ST	NA	Proboscidea	Elephantidae	NA	NA	Elephas	NA	3	0	3.5	ST >< ST	0	1.95	0.74	24.8	820	27	599
ST	NA	Primates	Cercopithecidae	NA	NA	NA	NA	1	0	3.5	ST >< ST	0	1.95	0.74	24.8	820	27	599
ST	NA	Primates	Cercopithecidae	NA	NA	NA	NA	1	0	3.5	ST >< ST	0	1.95	0.74	24.8	820	27	599
ST	NA	Artiodactyla	Suidae	Tetraconodontinae	NA	Notochoerus	euilus	2	0	3.5	ST >< ST	0	1.95	0.74	24.8	820	27	599
ST	NA	Proboscidea	Elephantidae	NA	NA	Loxodonta	NA	3	0	3.5	ST >< ST	0	1.95	0.74	24.8	820	27	599
ST	NA	Artiodactyla	Suidae	Tetraconodontinae	NA	Notochoerus	euilus	2	0	3.5	ST >< ST	0	1.95	0.74	24.8	820	27	599
ST	NA	Artiodactyla	Bovidae	NA	Aepycerotini	Aepyceros	NA	3	2	3.5	ST >< ST	1	1.95	0.74	24.8	820	27	599
ST	NA	Proboscidea	Elephantidae	NA	NA	Elephas	recki	3	0	3.5	ST >< ST	1	1.95	0.74	24.8	820	27	599
ST	NA	Artiodactyla	Suidae	Tetraconodontinae	NA	Notochoerus	euilus	2	0	3.5	ST >< ST	0	1.95	0.74	24.8	820	27	599
ST	NA	Artiodactyla	Suidae	Tetraconodontinae	NA	Notochoerus	euilus	2	0	3.5	ST >< ST	0	1.95	0.74	24.8	820	27	599
ST	NA	Artiodactyla	Bovidae	NA	Reduncini	NA	NA	3	2	3.5	ST >< ST	1	1.95	0.74	24.8	820	27	599
ST	NA	Proboscidea	Deinotheriidae	NA	NA	Deinotherium	bozasi	1	0	3.5	ST >< ST	1	1.95	0.74	24.8	820	27	599
ST	NA	Artiodactyla	Suidae	NA	NA	NA	NA	NA	0	3.5	ST >< ST	0	1.95	0.74	24.8	820	27	599
ST	NA	Artiodactyla	Bovidae	NA	Tragelaphini	NA	NA	2	2	3.5	ST >< ST	0	1.95	0.74	24.8	820	27	599
ST	NA	Artiodactyla	Bovidae	NA	Alcelaphini	NA	NA	3	2	3.5	ST >< ST	0	1.95	0.74	24.8	820	27	599
ST	NA	Proboscidea	Elephantidae	NA	NA	Loxodonta	NA	3	0	3.5	ST >< ST	0	1.95	0.74	24.8	820	27	599
ST	NA	Primates	Cercopithecidae	Cercopithecinae	Papionini	Parapapio	ado	1	0	3.5	ST >< ST	0	1.95	0.74	24.8	820	27	599
ST	NA	Artiodactyla	Bovidae	NA	Aepycerotini	Aepyceros	NA	3	2	3.5	ST >< ST	0	1.95	0.74	24.8	820	27	599
ST	NA	Primates	Cercopithecidae	NA	NA	NA	NA	1	0	3.5	ST >< ST	0	1.95	0.74	24.8	820	27	599
ST	NA	Artiodactyla	Suidae	Tetraconodontinae	NA	Notochoerus	euilus	2	0	3.5	ST >< ST	0	1.95	0.74	24.8	820	27	599
ST	NA	Artiodactyla	Suidae	NA	NA	NA	NA	NA	0	3.5	ST >< ST	0	1.95	0.74	24.8	820	27	599
ST	NA	Artiodactyla	Suidae	Tetraconodontinae	NA	Notochoerus	euilus	2	0	3.5	ST >< ST	0	1.95	0.74	24.8	820	27	599
ST	NA	Carnivora	Felidae	Machairodontinae	Homotheriini	Homotherium	sp	NA	NA	3.5	ST >< ST	0	1.95	0.74	24.8	820	27	599
ST	NA	Carnivora	Viverridae	NA	NA	Civettictis	NA	NA	NA	3.5	ST >< ST	0	1.95	0.74	24.8	820	27	599
ST	NA	Artiodactyla	Bovidae	NA	Tragelaphini	Tragelaphus	kyaloae	2	2	3.5	ST >< ST	1	1.95	0.74	24.8	820	27	599
ST	NA	Artiodactyla	Bovidae	NA	Tragelaphini	Tragelaphus	kyaloae	2	2	3.5	ST >< ST	0	1.95	0.74	24.8	820	27	599
ST	NA	Artiodactyla	Bovidae	NA	Reduncini	NA	NA	3	2	3.5	ST >< ST	0	1.95	0.74	24.8	820	27	599
ST	NA	Artiodactyla	Bovidae	NA	Tragelaphini	Tragelaphus	kyaloae	2	2	3.5	ST >< ST	0	1.95	0.74	24.8	820	27	599
ST	NA	Artiodactyla	Suidae	Tetraconodontinae	NA	Notochoerus	euilus	2	0	3.5	ST >< ST	0	1.95	0.74	24.8	820	27	599
ST	NA	Artiodactyla	Bovidae	NA	Alcelaphini	NA	NA	3	2	3.5	ST >< ST	0	1.95	0.74	24.8	820	27	599
ST	NA	Carnivora	Viverridae or Herpestidae	NA	NA	NA	NA	NA	NA	3.5	ST >< ST	0	1.95	0.74	24.8	820	27	599
ST	NA	Artiodactyla	Suidae	Tetraconodontinae	NA	Nyanzachoerus	pattersoni	1	0	3.5	ST >< ST	1	1.95	0.74	24.8	820	27	599
ST	NA	Primates	Cercopithecidae	NA	NA	NA	NA	1	0	3.5	ST >< ST	0	1.95	0.74	24.8	820	27	599
ST	NA	Artiodactyla	Bovidae	NA	Aepycerotini	Aepyceros	NA	3	2	3.5	ST >< ST	0	1.95	0.74	24.8	820	27	599
ST	NA	Artiodactyla	Suidae	Tetraconodontinae	NA	Notochoerus	euilus	2	0	3.5	ST >< ST	0	1.95	0.74	24.8	820	27	599
ST	NA	Proboscidea	Deinotheriidae	NA	NA	Deinotherium	bozasi	1	0	3.5	ST >< ST	0	1.95	0.74	24.8	820	27	599
ST	NA	Artiodactyla	Bovidae	NA	Antilopini	Gazella	NA	3	2	3.5	ST >< ST	0	1.95	0.74	24.8	820	27	599
ST	NA	Artiodactyla	Suidae	Tetraconodontinae	NA	Nyanzachoerus	pattersoni	1	0	3.5	ST >< ST	0	1.95	0.74	24.8	820	27	599
ST	NA	Carnivora	Canidae	NA	NA	Canis	sp nov	NA	NA	3.5	ST >< ST	0	1.95	0.74	24.8	820	27	599
ST	NA	Artiodactyla	Suidae	Tetraconodontinae	NA	Notochoerus	euilus	2	0	3.5	ST >< ST	0	1.95	0.74	24.8	820	27	599
ST	NA	Artiodactyla	Bovidae	NA	Antilopini	Gazella	praethomsoni	3	2	3.5	ST >< ST	1	1.95	0.74	24.8	820	27	599
ST	NA	Artiodactyla	Suidae	Tetraconodontinae	NA	Nyanzachoerus	pattersoni	1	0	3.5	ST >< ST	0	1.95	0.74	24.8	820	27	599
ST	NA	Artiodactyla	Bovidae	NA	NA	NA	NA	NA	2	3.5	ST >< ST	0	1.95	0.74	24.8	820	27	599
ST	NA	Artiodactyla	Bovidae	NA	Aepycerotini	Aepyceros	NA	3	2	3.5	ST >< ST	0	1.95	0.74	24.8	820	27	599
ST	NA	Artiodactyla	Bovidae	NA	Alcelaphini	Megalotragus	NA	3	2	3.5	ST >< ST	1	1.95	0.74	24.8	820	27	599
ST	NA	Artiodactyla	Bovidae	NA	Aepycerotini	Aepyceros	NA	3	2	3.5	ST >< ST	0	1.95	0.74	24.8	820	27	599
ST	NA	Carnivora	Canidae	NA	NA	Canis	sp nov	NA	NA	3.5	ST >< ST	0	1.95	0.74	24.8	820	27	599
ST	NA	Carnivora	Canidae	NA	NA	Canis	sp nov	NA	NA	3.5	ST >< ST	0	1.95	0.74	24.8	820	27	599
ST	NA	Artiodactyla	Bovidae	NA	Tragelaphini	Tragelaphus	kyaloae	2	2	3.5	ST >< ST	0	1.95	0.74	24.8	820	27	599
ST	NA	Artiodactyla	Giraffidae	NA	Giraffini	Giraffa	stillei	1	2	3.5	ST >< ST	1	1.95	0.74	24.8	820	27	599
ST	NA	Artiodactyla	Suidae	Tetraconodontinae	NA	Notochoerus	euilus	2	0	3.5	ST >< ST	0	1.95	0.74	24.8	820	27	599
ST	NA	Artiodactyla	Bovidae	NA	Tragelaphini	Tragelaphus	kyaloae	2	2	3.5	ST >< ST	0	1.95	0.74	24.8	820	27	599
ST	NA	Proboscidea	Elephantidae	NA	NA	Loxodonta	NA	3	0	3.5	ST >< ST	0	1.95	0.74	24.8	820	27	599
ST	NA	Proboscidea	Elephantidae	NA	NA	Elephas	recki	3	0	3.5	ST >< ST	0	1.95	0.74	24.8	820	27	599
ST	NA	Proboscidea	Elephantidae	NA	NA	Loxodonta	audorora	3	0	3.5	ST >< ST	1	1.95	0.74	24.8	820	27	599
ST	NA	Primates	Cercopithecidae	Colobinae	Colobini	Rhinocolobus	NA	1	0	3.5	ST >< ST	1	1.95	0.74	24.8	820	27	599
ST	NA	Proboscidea	Elephantidae	NA	NA	Elephas	recki	3	0	3.5	ST >< ST	0	1.95	0.74	24.8	820	27	599
ST	NA	Proboscidea	Elephantidae	NA	NA	Loxodonta	adaurora	2	0	3.5	ST >< ST	1	1.95	0.74	24.8	820	27	599
ST	NA	Proboscidea	Elephantidae	NA	NA	Elephas	recki shungurensis	3	0	3.5	ST >< ST	1	1.95	0.74	24.8	820	27	599
ST	NA	Primates	Cercopithecidae	Cercopithecinae	Papionini	Parapapio	sp A	1	0	3.5	ST >< ST	1	1.95	0.74	24.8	820	27	599
ST	NA	Artiodactyla	Bovidae	NA	Aepycerotini	Aepyceros	NA	3	2	3.5	ST >< ST	0	1.95	0.74	24.8	820	27	599
ST	NA	Artiodactyla	Bovidae	NA	Tragelaphini	Tragelaphus	kyaloae	2	2	3.5	ST >< ST	0	1.95	0.74	24.8	820	27	599
ST	NA	Artiodactyla	Bovidae	NA	Aepycerotini	Aepyceros	NA	3	2	3.5	ST >< ST	0	1.95	0.74	24.8	820	27	599
ST	NA	Artiodactyla	Bovidae	NA	Antilopini	Gazella	praethomsoni	3	2	3.5	ST >< ST	0	1.95	0.74	24.8	820	27	599
ST	NA	Primates	Cercopithecidae	Cercopithecinae	Theropithecini	Theropithecus	NA	1	0	3.5	ST >< ST	0	1.95	0.74	24.8	820	27	599
ST	NA	Primates	Cercopithecidae	Cercopithecinae	Papionini	Parapapio	ado	1	0	3.5	ST >< ST	0	1.95	0.74	24.8	820	27	599
ST	NA	Artiodactyla	Suidae	Tetraconodontinae	NA	Nyanzachoerus	pattersoni	1	0	3.5	ST >< ST	0	1.95	0.74	24.8	820	27	599
ST	NA	Carnivora	Felidae	Smilodontini	NA	Megantereon	ekidoit	NA	NA	3.5	ST >< ST	0	1.95	0.74	24.8	820	27	599
ST	NA	Artiodactyla	Suidae	Tetraconodontinae	NA	Notochoerus	euilus	2	0	3.5	ST >< ST	0	1.95	0.74	24.8	820	27	599
ST	NA	Artiodactyla	Suidae	Suinae	NA	Potamochoerus	afarensis	1	0	3.5	ST >< ST	0	1.95	0.74	24.8	820	27	599
ST	NA	Artiodactyla	Suidae	Tetraconodontinae	NA	Notochoerus	euilus	2	0	3.5	ST >< ST	0	1.95	0.74	24.8	820	27	599
ST	NA	Artiodactyla	Suidae	Tetraconodontinae	NA	Notochoerus	euilus	2	0	3.5	ST >< ST	0	1.95	0.74	24.8	820	27	599
ST	NA	Carnivora	Hyaenidae	NA	NA	NA	NA	NA	NA	3.5	ST >< ST	0	1.95	0.74	24.8	820	27	599
ST	NA	Artiodactyla	Bovidae	NA	NA	NA	NA	NA	2	3.5	ST >< ST	0	1.95	0.74	24.8	820	27	599
ST	NA	Primates	Cercopithecidae	NA	NA	NA	NA	1	0	3.5	ST >< ST	0	1.95	0.74	24.8	820	27	599
261	Lonyumun	Artiodactyla	Hippopotamidae	NA	NA	Hippopotamus	protamphibius	2	0	4.16	261 >< Lonyumun	1	1.25	0.5	25.8	1280	27.3	1481
261	Lonyumun	Artiodactyla	Hippopotamidae	NA	NA	Hippopotamus	protamphibius	2	0	4.16	261 >< Lonyumun	0	1.25	0.5	25.8	1280	27.3	1481
261	Lonyumun	Artiodactyla	Hippopotamidae	NA	NA	Hippopotamus	protamphibius	2	0	4.16	261 >< Lonyumun	0	1.25	0.5	25.8	1280	27.3	1481
261	Lonyumun	Artiodactyla	Hippopotamidae	NA	NA	Hippopotamus	protamphibius	2	0	4.16	261 >< Lonyumun	0	1.25	0.5	25.8	1280	27.3	1481
261	Lonyumun	Carnivora	Felidae	Machairodontinae	Homotheriini	Homotherium	NA	NA	NA	4.16	261 >< Lonyumun	0	1.25	0.5	25.8	1280	27.3	1481
261	Lonyumun	Carnivora	Felidae	NA	NA	NA	NA	NA	NA	4.16	261 >< Lonyumun	0	1.25	0.5	25.8	1280	27.3	1481
261	Lonyumun	Carnivora	Felidae	Machairodontinae	Homotheriini	Homotherium	NA	NA	NA	4.16	261 >< Lonyumun	0	1.25	0.5	25.8	1280	27.3	1481
261	Lonyumun	Primates	Cercopithecidae	Colobinae	Colobini	Rhinocolobus	turkanaensis	1	0	4.16	261 >< Lonyumun	1	1.25	0.5	25.8	1280	27.3	1481
261	Lonyumun	Artiodactyla	Suidae	Tetraconodontinae	NA	Nyanzachoerus	NA	1	0	4.16	261 >< Lonyumun	0	1.25	0.5	25.8	1280	27.3	1481
261	Lonyumun	Artiodactyla	Suidae	Tetraconodontinae	NA	Nyanzachoerus	kanamensis	1	0	4.16	261 >< Lonyumun	1	1.25	0.5	25.8	1280	27.3	1481
261	Lonyumun	Artiodactyla	Bovidae	NA	Tragelaphini	Tragelaphus	kyaloae	2	2	4.16	261 >< Lonyumun	1	1.25	0.5	25.8	1280	27.3	1481
261	Lonyumun	Primates	Hominidae	Homininae	Hominini	Australopithecus	anamensis	1	0	4.16	261 >< Lonyumun	1	1.25	0.5	25.8	1280	27.3	1481
261	Lonyumun	Primates	Hominidae	Homininae	Hominini	Australopithecus	anamensis	1	0	4.16	261 >< Lonyumun	0	1.25	0.5	25.8	1280	27.3	1481
261	Lonyumun	Primates	Hominidae	Homininae	Hominini	Australopithecus	anamensis	1	0	4.16	261 >< Lonyumun	0	1.25	0.5	25.8	1280	27.3	1481
261	Lonyumun	Primates	Hominidae	Homininae	Hominini	Australopithecus	anamensis	1	0	4.16	261 >< Lonyumun	0	1.25	0.5	25.8	1280	27.3	1481
261	Lonyumun	Primates	Hominidae	Homininae	Hominini	Australopithecus	anamensis	1	0	4.16	261 >< Lonyumun	0	1.25	0.5	25.8	1280	27.3	1481
261	Lonyumun	Primates	Hominidae	Homininae	Hominini	Australopithecus	anamensis	1	0	4.16	261 >< Lonyumun	0	1.25	0.5	25.8	1280	27.3	1481
261	Lonyumun	Primates	Hominidae	Homininae	Hominini	Australopithecus	anamensis	1	0	4.16	261 >< Lonyumun	0	1.25	0.5	25.8	1280	27.3	1481
261	Lonyumun	Primates	Hominidae	Homininae	Hominini	Australopithecus	anamensis	1	0	4.16	261 >< Lonyumun	0	1.25	0.5	25.8	1280	27.3	1481
261	Lonyumun	Primates	Hominidae	Homininae	Hominini	Australopithecus	anamensis	1	0	4.16	261 >< Lonyumun	0	1.25	0.5	25.8	1280	27.3	1481
261	Lonyumun	Primates	Hominidae	Homininae	Hominini	Australopithecus	anamensis	1	0	4.16	261 >< Lonyumun	0	1.25	0.5	25.8	1280	27.3	1481
261	Lonyumun	Primates	Hominidae	Homininae	Hominini	Australopithecus	anamensis	1	0	4.16	261 >< Lonyumun	0	1.25	0.5	25.8	1280	27.3	1481
261	Lonyumun	Primates	Hominidae	Homininae	Hominini	Australopithecus	anamensis	1	0	4.16	261 >< Lonyumun	0	1.25	0.5	25.8	1280	27.3	1481
261	Lonyumun	Primates	Hominidae	Homininae	Hominini	Australopithecus	anamensis	1	0	4.16	261 >< Lonyumun	0	1.25	0.5	25.8	1280	27.3	1481
261	Lonyumun	Primates	Hominidae	Homininae	Hominini	Australopithecus	anamensis	1	0	4.16	261 >< Lonyumun	0	1.25	0.5	25.8	1280	27.3	1481
261	Lonyumun	Primates	Hominidae	Homininae	Hominini	Australopithecus	anamensis	1	0	4.16	261 >< Lonyumun	0	1.25	0.5	25.8	1280	27.3	1481
261	Lonyumun	Primates	Hominidae	Homininae	Hominini	Australopithecus	anamensis	1	0	4.16	261 >< Lonyumun	0	1.25	0.5	25.8	1280	27.3	1481
261	Lonyumun	Primates	Hominidae	Homininae	Hominini	Australopithecus	anamensis	1	0	4.16	261 >< Lonyumun	0	1.25	0.5	25.8	1280	27.3	1481
261	Lonyumun	Primates	Hominidae	Homininae	Hominini	Australopithecus	anamensis	1	0	4.16	261 >< Lonyumun	0	1.25	0.5	25.8	1280	27.3	1481
261	Lonyumun	Primates	Hominidae	Homininae	Hominini	Australopithecus	anamensis	1	0	4.16	261 >< Lonyumun	0	1.25	0.5	25.8	1280	27.3	1481
261	Lonyumun	Primates	Hominidae	Homininae	Hominini	Australopithecus	anamensis	1	0	4.16	261 >< Lonyumun	0	1.25	0.5	25.8	1280	27.3	1481
261	Lonyumun	Primates	Hominidae	Homininae	Hominini	Australopithecus	anamensis	1	0	4.16	261 >< Lonyumun	0	1.25	0.5	25.8	1280	27.3	1481
261	Lonyumun	Primates	Hominidae	Homininae	Hominini	Australopithecus	anamensis	1	0	4.16	261 >< Lonyumun	0	1.25	0.5	25.8	1280	27.3	1481
261	Lonyumun	Primates	Cercopithecidae	Cercopithecinae	Papionini	Parapapio	NA	1	0	4.16	261 >< Lonyumun	1	1.25	0.5	25.8	1280	27.3	1481
261	Lonyumun	Primates	Cercopithecidae	NA	NA	NA	NA	1	0	4.16	261 >< Lonyumun	0	1.25	0.5	25.8	1280	27.3	1481
261	Lonyumun	Primates	Cercopithecidae	Cercopithecinae	Papionini	Parapapio	NA	1	0	4.16	261 >< Lonyumun	0	1.25	0.5	25.8	1280	27.3	1481
261	Lonyumun	Primates	Cercopithecidae	NA	NA	NA	NA	1	0	4.16	261 >< Lonyumun	0	1.25	0.5	25.8	1280	27.3	1481
261	Lonyumun	Primates	Cercopithecidae	Cercopithecinae	Papionini	Parapapio	NA	1	0	4.16	261 >< Lonyumun	0	1.25	0.5	25.8	1280	27.3	1481
261	Lonyumun	Primates	Cercopithecidae	Cercopithecinae	Papionini	Parapapio	NA	1	0	4.16	261 >< Lonyumun	0	1.25	0.5	25.8	1280	27.3	1481
261	Lonyumun	Primates	Cercopithecidae	Cercopithecinae	Papionini	Parapapio	NA	1	0	4.16	261 >< Lonyumun	0	1.25	0.5	25.8	1280	27.3	1481
261	Lonyumun	Primates	Cercopithecidae	Cercopithecinae	Papionini	Parapapio	NA	1	0	4.16	261 >< Lonyumun	0	1.25	0.5	25.8	1280	27.3	1481
261	Lonyumun	Primates	Cercopithecidae	Cercopithecinae	Papionini	Parapapio	NA	1	0	4.16	261 >< Lonyumun	0	1.25	0.5	25.8	1280	27.3	1481
261	Lonyumun	Primates	Cercopithecidae	Cercopithecinae	Papionini	Parapapio	NA	1	0	4.16	261 >< Lonyumun	0	1.25	0.5	25.8	1280	27.3	1481
261	Lonyumun	Primates	Cercopithecidae	Cercopithecinae	Papionini	Parapapio	NA	1	0	4.16	261 >< Lonyumun	0	1.25	0.5	25.8	1280	27.3	1481
261	Lonyumun	Primates	Cercopithecidae	Cercopithecinae	Papionini	Parapapio	NA	1	0	4.16	261 >< Lonyumun	0	1.25	0.5	25.8	1280	27.3	1481
261	Lonyumun	Primates	Cercopithecidae	Cercopithecinae	Papionini	Parapapio	NA	1	0	4.16	261 >< Lonyumun	0	1.25	0.5	25.8	1280	27.3	1481
261	Lonyumun	Primates	Cercopithecidae	Cercopithecinae	Papionini	Parapapio	NA	1	0	4.16	261 >< Lonyumun	0	1.25	0.5	25.8	1280	27.3	1481
261	Lonyumun	Primates	Cercopithecidae	Cercopithecinae	Papionini	Parapapio	NA	1	0	4.16	261 >< Lonyumun	0	1.25	0.5	25.8	1280	27.3	1481
261	Lonyumun	Primates	Cercopithecidae	Cercopithecinae	Papionini	Parapapio	NA	1	0	4.16	261 >< Lonyumun	0	1.25	0.5	25.8	1280	27.3	1481
261	Lonyumun	Primates	Cercopithecidae	Colobinae	Colobini	NA	NA	1	0	4.16	261 >< Lonyumun	0	1.25	0.5	25.8	1280	27.3	1481
261	Lonyumun	Primates	Cercopithecidae	Cercopithecinae	Papionini	Parapapio	NA	1	0	4.16	261 >< Lonyumun	0	1.25	0.5	25.8	1280	27.3	1481
261	Lonyumun	Primates	Cercopithecidae	Cercopithecinae	Papionini	Parapapio	NA	1	0	4.16	261 >< Lonyumun	0	1.25	0.5	25.8	1280	27.3	1481
261	Lonyumun	Primates	Cercopithecidae	NA	NA	NA	NA	1	0	4.16	261 >< Lonyumun	0	1.25	0.5	25.8	1280	27.3	1481
261	Lonyumun	Primates	Cercopithecidae	Cercopithecinae	Papionini	Parapapio	NA	1	0	4.16	261 >< Lonyumun	0	1.25	0.5	25.8	1280	27.3	1481
261	Lonyumun	Primates	Cercopithecidae	Cercopithecinae	Papionini	Parapapio	NA	1	0	4.16	261 >< Lonyumun	0	1.25	0.5	25.8	1280	27.3	1481
261	Lonyumun	Primates	Cercopithecidae	Colobinae	Colobini	NA	NA	1	0	4.16	261 >< Lonyumun	0	1.25	0.5	25.8	1280	27.3	1481
261	Lonyumun	Primates	Cercopithecidae	Colobinae	Colobini	NA	NA	1	0	4.16	261 >< Lonyumun	0	1.25	0.5	25.8	1280	27.3	1481
261	Lonyumun	Primates	Cercopithecidae	Cercopithecinae	Papionini	Parapapio	NA	1	0	4.16	261 >< Lonyumun	0	1.25	0.5	25.8	1280	27.3	1481
261	Lonyumun	Primates	Cercopithecidae	Colobinae	Colobini	NA	NA	1	0	4.16	261 >< Lonyumun	0	1.25	0.5	25.8	1280	27.3	1481
261	Lonyumun	Primates	Cercopithecidae	Colobinae	Colobini	NA	NA	1	0	4.16	261 >< Lonyumun	0	1.25	0.5	25.8	1280	27.3	1481
261	Lonyumun	Primates	Cercopithecidae	Cercopithecinae	Papionini	Parapapio	NA	1	0	4.16	261 >< Lonyumun	0	1.25	0.5	25.8	1280	27.3	1481
261	Lonyumun	Primates	Cercopithecidae	Cercopithecinae	Papionini	Parapapio	NA	1	0	4.16	261 >< Lonyumun	0	1.25	0.5	25.8	1280	27.3	1481
261	Lonyumun	Primates	Cercopithecidae	Cercopithecinae	Papionini	Parapapio	NA	1	0	4.16	261 >< Lonyumun	0	1.25	0.5	25.8	1280	27.3	1481
261	Lonyumun	Primates	Cercopithecidae	Cercopithecinae	Papionini	Parapapio	NA	1	0	4.16	261 >< Lonyumun	0	1.25	0.5	25.8	1280	27.3	1481
261	Lonyumun	Primates	Cercopithecidae	Cercopithecinae	Papionini	Parapapio	NA	1	0	4.16	261 >< Lonyumun	0	1.25	0.5	25.8	1280	27.3	1481
261	Lonyumun	Primates	Cercopithecidae	Cercopithecinae	Papionini	Parapapio	NA	1	0	4.16	261 >< Lonyumun	0	1.25	0.5	25.8	1280	27.3	1481
261	Lonyumun	Primates	Cercopithecidae	Cercopithecinae	Papionini	Parapapio	NA	1	0	4.16	261 >< Lonyumun	0	1.25	0.5	25.8	1280	27.3	1481
261	Lonyumun	Primates	Cercopithecidae	Cercopithecinae	Papionini	Parapapio	NA	1	0	4.16	261 >< Lonyumun	0	1.25	0.5	25.8	1280	27.3	1481
261	Lonyumun	Primates	Cercopithecidae	Cercopithecinae	Papionini	Parapapio	NA	1	0	4.16	261 >< Lonyumun	0	1.25	0.5	25.8	1280	27.3	1481
261	Lonyumun	Primates	Cercopithecidae	Colobinae	Colobini	NA	NA	1	0	4.16	261 >< Lonyumun	0	1.25	0.5	25.8	1280	27.3	1481
261	Lonyumun	Primates	Cercopithecidae	NA	NA	NA	NA	1	0	4.16	261 >< Lonyumun	0	1.25	0.5	25.8	1280	27.3	1481
261	Lonyumun	Primates	Cercopithecidae	Cercopithecinae	Papionini	Parapapio	NA	1	0	4.16	261 >< Lonyumun	0	1.25	0.5	25.8	1280	27.3	1481
261	Lonyumun	Primates	Cercopithecidae	Cercopithecinae	Papionini	Parapapio	NA	1	0	4.16	261 >< Lonyumun	0	1.25	0.5	25.8	1280	27.3	1481
261	Lonyumun	Primates	Cercopithecidae	Cercopithecinae	Papionini	Parapapio	NA	1	0	4.16	261 >< Lonyumun	0	1.25	0.5	25.8	1280	27.3	1481
261	Lonyumun	Primates	Cercopithecidae	Colobinae	Colobini	NA	NA	1	0	4.16	261 >< Lonyumun	0	1.25	0.5	25.8	1280	27.3	1481
261	Lonyumun	Primates	Cercopithecidae	Cercopithecinae	Papionini	Parapapio	NA	1	0	4.16	261 >< Lonyumun	0	1.25	0.5	25.8	1280	27.3	1481
261	Lonyumun	Primates	Cercopithecidae	NA	NA	NA	NA	1	0	4.16	261 >< Lonyumun	0	1.25	0.5	25.8	1280	27.3	1481
261	Lonyumun	Primates	Cercopithecidae	Cercopithecinae	Papionini	Parapapio	NA	1	0	4.16	261 >< Lonyumun	0	1.25	0.5	25.8	1280	27.3	1481
261	Lonyumun	Primates	Cercopithecidae	Cercopithecinae	Papionini	Parapapio	NA	1	0	4.16	261 >< Lonyumun	0	1.25	0.5	25.8	1280	27.3	1481
261	Lonyumun	Primates	Cercopithecidae	Colobinae	Colobini	NA	NA	1	0	4.16	261 >< Lonyumun	0	1.25	0.5	25.8	1280	27.3	1481
261	Lonyumun	Primates	Cercopithecidae	Colobinae	Colobini	NA	NA	1	0	4.16	261 >< Lonyumun	0	1.25	0.5	25.8	1280	27.3	1481
261	Lonyumun	Primates	Cercopithecidae	Cercopithecinae	Papionini	Parapapio	NA	1	0	4.16	261 >< Lonyumun	0	1.25	0.5	25.8	1280	27.3	1481
261	Lonyumun	Primates	Cercopithecidae	Cercopithecinae	Papionini	Parapapio	NA	1	0	4.16	261 >< Lonyumun	0	1.25	0.5	25.8	1280	27.3	1481
261	Lonyumun	Primates	Cercopithecidae	Cercopithecinae	Papionini	Parapapio	NA	1	0	4.16	261 >< Lonyumun	0	1.25	0.5	25.8	1280	27.3	1481
261	Lonyumun	Primates	Cercopithecidae	Cercopithecinae	Papionini	Parapapio	NA	1	0	4.16	261 >< Lonyumun	0	1.25	0.5	25.8	1280	27.3	1481
261	Lonyumun	Primates	Cercopithecidae	Cercopithecinae	Papionini	Parapapio	NA	1	0	4.16	261 >< Lonyumun	0	1.25	0.5	25.8	1280	27.3	1481
261	Lonyumun	Primates	Cercopithecidae	Cercopithecinae	Papionini	Parapapio	NA	1	0	4.16	261 >< Lonyumun	0	1.25	0.5	25.8	1280	27.3	1481
261	Lonyumun	Primates	Cercopithecidae	Cercopithecinae	Papionini	Parapapio	NA	1	0	4.16	261 >< Lonyumun	0	1.25	0.5	25.8	1280	27.3	1481
261	Lonyumun	Primates	Cercopithecidae	Cercopithecinae	Papionini	Parapapio	NA	1	0	4.16	261 >< Lonyumun	0	1.25	0.5	25.8	1280	27.3	1481
261	Lonyumun	Primates	Cercopithecidae	Cercopithecinae	Papionini	Parapapio	NA	1	0	4.16	261 >< Lonyumun	0	1.25	0.5	25.8	1280	27.3	1481
261	Lonyumun	Primates	Cercopithecidae	Cercopithecinae	Papionini	Parapapio	NA	1	0	4.16	261 >< Lonyumun	0	1.25	0.5	25.8	1280	27.3	1481
261	Lonyumun	Primates	Cercopithecidae	Colobinae	Colobini	NA	NA	1	0	4.16	261 >< Lonyumun	0	1.25	0.5	25.8	1280	27.3	1481
261	Lonyumun	Primates	Cercopithecidae	Cercopithecinae	Papionini	Parapapio	NA	1	0	4.16	261 >< Lonyumun	0	1.25	0.5	25.8	1280	27.3	1481
261	Lonyumun	Primates	Cercopithecidae	Cercopithecinae	Papionini	Parapapio	NA	1	0	4.16	261 >< Lonyumun	0	1.25	0.5	25.8	1280	27.3	1481
261	Lonyumun	Primates	Cercopithecidae	Colobinae	Colobini	NA	NA	1	0	4.16	261 >< Lonyumun	0	1.25	0.5	25.8	1280	27.3	1481
261	Lonyumun	Primates	Cercopithecidae	NA	NA	NA	NA	1	0	4.16	261 >< Lonyumun	0	1.25	0.5	25.8	1280	27.3	1481
261	Lonyumun	Primates	Cercopithecidae	Cercopithecinae	Papionini	Parapapio	NA	1	0	4.16	261 >< Lonyumun	0	1.25	0.5	25.8	1280	27.3	1481
261	Lonyumun	Primates	Cercopithecidae	NA	NA	NA	NA	1	0	4.16	261 >< Lonyumun	0	1.25	0.5	25.8	1280	27.3	1481
261	Lonyumun	Primates	Cercopithecidae	NA	NA	NA	NA	1	0	4.16	261 >< Lonyumun	0	1.25	0.5	25.8	1280	27.3	1481
261	Lonyumun	Primates	Cercopithecidae	NA	NA	NA	NA	1	0	4.16	261 >< Lonyumun	0	1.25	0.5	25.8	1280	27.3	1481
261	Lonyumun	Primates	Cercopithecidae	Cercopithecinae	Papionini	Parapapio	NA	1	0	4.16	261 >< Lonyumun	0	1.25	0.5	25.8	1280	27.3	1481
261	Lonyumun	Primates	Cercopithecidae	Colobinae	Colobini	NA	NA	1	0	4.16	261 >< Lonyumun	0	1.25	0.5	25.8	1280	27.3	1481
261	Lonyumun	Primates	Cercopithecidae	Cercopithecinae	Papionini	Parapapio	NA	1	0	4.16	261 >< Lonyumun	0	1.25	0.5	25.8	1280	27.3	1481
261	Lonyumun	Primates	Cercopithecidae	Cercopithecinae	Papionini	Parapapio	NA	1	0	4.16	261 >< Lonyumun	0	1.25	0.5	25.8	1280	27.3	1481
261	Lonyumun	Primates	Cercopithecidae	NA	NA	NA	NA	1	0	4.16	261 >< Lonyumun	0	1.25	0.5	25.8	1280	27.3	1481
261	Lonyumun	Primates	Cercopithecidae	Colobinae	Colobini	NA	NA	1	0	4.16	261 >< Lonyumun	0	1.25	0.5	25.8	1280	27.3	1481
261	Lonyumun	Primates	Cercopithecidae	NA	NA	NA	NA	1	0	4.16	261 >< Lonyumun	0	1.25	0.5	25.8	1280	27.3	1481
261	Lonyumun	Primates	Cercopithecidae	NA	NA	NA	NA	1	0	4.16	261 >< Lonyumun	0	1.25	0.5	25.8	1280	27.3	1481
261	Lonyumun	Primates	Cercopithecidae	Cercopithecinae	Papionini	Parapapio	NA	1	0	4.16	261 >< Lonyumun	0	1.25	0.5	25.8	1280	27.3	1481
261	Lonyumun	Primates	Cercopithecidae	Cercopithecinae	Papionini	Parapapio	NA	1	0	4.16	261 >< Lonyumun	0	1.25	0.5	25.8	1280	27.3	1481
261	Lonyumun	Primates	Cercopithecidae	Cercopithecinae	Papionini	Parapapio	NA	1	0	4.16	261 >< Lonyumun	0	1.25	0.5	25.8	1280	27.3	1481
261	Lonyumun	Primates	Cercopithecidae	NA	NA	NA	NA	1	0	4.16	261 >< Lonyumun	0	1.25	0.5	25.8	1280	27.3	1481
261	Lonyumun	Primates	Cercopithecidae	Cercopithecinae	Papionini	Parapapio	NA	1	0	4.16	261 >< Lonyumun	0	1.25	0.5	25.8	1280	27.3	1481
261	Lonyumun	Primates	Cercopithecidae	NA	NA	NA	NA	1	0	4.16	261 >< Lonyumun	0	1.25	0.5	25.8	1280	27.3	1481
261	Lonyumun	Primates	Cercopithecidae	NA	NA	NA	NA	1	0	4.16	261 >< Lonyumun	0	1.25	0.5	25.8	1280	27.3	1481
261	Lonyumun	Primates	Cercopithecidae	NA	NA	NA	NA	1	0	4.16	261 >< Lonyumun	0	1.25	0.5	25.8	1280	27.3	1481
261	Lonyumun	Primates	Cercopithecidae	NA	NA	NA	NA	1	0	4.16	261 >< Lonyumun	0	1.25	0.5	25.8	1280	27.3	1481
261	Lonyumun	Primates	Cercopithecidae	NA	NA	NA	NA	1	0	4.16	261 >< Lonyumun	0	1.25	0.5	25.8	1280	27.3	1481
261	Lonyumun	Primates	Cercopithecidae	Colobinae	Colobini	NA	NA	1	0	4.16	261 >< Lonyumun	0	1.25	0.5	25.8	1280	27.3	1481
261	Lonyumun	Primates	Cercopithecidae	Colobinae	Colobini	NA	NA	1	0	4.16	261 >< Lonyumun	0	1.25	0.5	25.8	1280	27.3	1481
261	Lonyumun	Primates	Cercopithecidae	Cercopithecinae	Papionini	Parapapio	NA	1	0	4.16	261 >< Lonyumun	0	1.25	0.5	25.8	1280	27.3	1481
261	Lonyumun	Primates	Cercopithecidae	Colobinae	Colobini	NA	NA	1	0	4.16	261 >< Lonyumun	0	1.25	0.5	25.8	1280	27.3	1481
261	Lonyumun	Primates	Cercopithecidae	Colobinae	Colobini	NA	NA	1	0	4.16	261 >< Lonyumun	0	1.25	0.5	25.8	1280	27.3	1481
261	Lonyumun	Primates	Cercopithecidae	Colobinae	Colobini	NA	NA	1	0	4.16	261 >< Lonyumun	0	1.25	0.5	25.8	1280	27.3	1481
261	Lonyumun	Primates	Cercopithecidae	Colobinae	Colobini	NA	NA	1	0	4.16	261 >< Lonyumun	0	1.25	0.5	25.8	1280	27.3	1481
261	Lonyumun	Primates	Cercopithecidae	Cercopithecinae	Papionini	Parapapio	NA	1	0	4.16	261 >< Lonyumun	0	1.25	0.5	25.8	1280	27.3	1481
261	Lonyumun	Primates	Cercopithecidae	Colobinae	Colobini	NA	NA	1	0	4.16	261 >< Lonyumun	0	1.25	0.5	25.8	1280	27.3	1481
261	Lonyumun	Primates	Cercopithecidae	Colobinae	Colobini	NA	NA	1	0	4.16	261 >< Lonyumun	0	1.25	0.5	25.8	1280	27.3	1481
261	Lonyumun	Primates	Cercopithecidae	Colobinae	Colobini	NA	NA	1	0	4.16	261 >< Lonyumun	0	1.25	0.5	25.8	1280	27.3	1481
261	Lonyumun	Primates	Cercopithecidae	Colobinae	Colobini	NA	NA	1	0	4.16	261 >< Lonyumun	0	1.25	0.5	25.8	1280	27.3	1481
261	Lonyumun	Primates	Cercopithecidae	NA	NA	NA	NA	1	0	4.16	261 >< Lonyumun	0	1.25	0.5	25.8	1280	27.3	1481
261	Lonyumun	Primates	Cercopithecidae	Colobinae	Colobini	NA	NA	1	0	4.16	261 >< Lonyumun	0	1.25	0.5	25.8	1280	27.3	1481
261	Lonyumun	Primates	Cercopithecidae	Cercopithecinae	Papionini	Parapapio	NA	1	0	4.16	261 >< Lonyumun	0	1.25	0.5	25.8	1280	27.3	1481
261	Lonyumun	Primates	Cercopithecidae	NA	NA	NA	NA	1	0	4.16	261 >< Lonyumun	0	1.25	0.5	25.8	1280	27.3	1481
261	Lonyumun	Primates	Cercopithecidae	NA	NA	NA	NA	1	0	4.16	261 >< Lonyumun	0	1.25	0.5	25.8	1280	27.3	1481
261	Lonyumun	Primates	Cercopithecidae	NA	NA	NA	NA	1	0	4.16	261 >< Lonyumun	0	1.25	0.5	25.8	1280	27.3	1481
261	Lonyumun	Primates	Cercopithecidae	Cercopithecinae	Papionini	Parapapio	NA	1	0	4.16	261 >< Lonyumun	0	1.25	0.5	25.8	1280	27.3	1481
261	Lonyumun	Primates	Cercopithecidae	Cercopithecinae	Papionini	Parapapio	NA	1	0	4.16	261 >< Lonyumun	0	1.25	0.5	25.8	1280	27.3	1481
261	Lonyumun	Primates	Cercopithecidae	NA	NA	NA	NA	1	0	4.16	261 >< Lonyumun	0	1.25	0.5	25.8	1280	27.3	1481
261	Lonyumun	Primates	Cercopithecidae	NA	NA	NA	NA	1	0	4.16	261 >< Lonyumun	0	1.25	0.5	25.8	1280	27.3	1481
261	Lonyumun	Primates	Cercopithecidae	Cercopithecinae	Papionini	Parapapio	NA	1	0	4.16	261 >< Lonyumun	0	1.25	0.5	25.8	1280	27.3	1481
261	Lonyumun	Primates	Cercopithecidae	NA	NA	NA	NA	1	0	4.16	261 >< Lonyumun	0	1.25	0.5	25.8	1280	27.3	1481
261	Lonyumun	Primates	Cercopithecidae	Cercopithecinae	Papionini	Parapapio	NA	1	0	4.16	261 >< Lonyumun	0	1.25	0.5	25.8	1280	27.3	1481
261	Lonyumun	Primates	Cercopithecidae	Colobinae	Colobini	NA	NA	1	0	4.16	261 >< Lonyumun	0	1.25	0.5	25.8	1280	27.3	1481
261	Lonyumun	Primates	Cercopithecidae	NA	NA	NA	NA	1	0	4.16	261 >< Lonyumun	0	1.25	0.5	25.8	1280	27.3	1481
261	Lonyumun	Primates	Cercopithecidae	NA	NA	NA	NA	1	0	4.16	261 >< Lonyumun	0	1.25	0.5	25.8	1280	27.3	1481
261	Lonyumun	Primates	Cercopithecidae	NA	NA	NA	NA	1	0	4.16	261 >< Lonyumun	0	1.25	0.5	25.8	1280	27.3	1481
261	Lonyumun	Primates	Cercopithecidae	Cercopithecinae	Papionini	Parapapio	NA	1	0	4.16	261 >< Lonyumun	0	1.25	0.5	25.8	1280	27.3	1481
261	Lonyumun	Primates	Cercopithecidae	Cercopithecinae	Papionini	Parapapio	NA	1	0	4.16	261 >< Lonyumun	0	1.25	0.5	25.8	1280	27.3	1481
261	Lonyumun	Primates	Cercopithecidae	Cercopithecinae	Papionini	Parapapio	NA	1	0	4.16	261 >< Lonyumun	0	1.25	0.5	25.8	1280	27.3	1481
261	Lonyumun	Primates	Cercopithecidae	NA	NA	NA	NA	1	0	4.16	261 >< Lonyumun	0	1.25	0.5	25.8	1280	27.3	1481
261	Lonyumun	Primates	Cercopithecidae	Cercopithecinae	Papionini	Parapapio	NA	1	0	4.16	261 >< Lonyumun	0	1.25	0.5	25.8	1280	27.3	1481
261	Lonyumun	Primates	Cercopithecidae	Cercopithecinae	Papionini	Parapapio	NA	1	0	4.16	261 >< Lonyumun	0	1.25	0.5	25.8	1280	27.3	1481
261	Lonyumun	Primates	Cercopithecidae	Colobinae	Colobini	gen	sp B	1	0	4.16	261 >< Lonyumun	1	1.25	0.5	25.8	1280	27.3	1481
261	Lonyumun	Primates	Cercopithecidae	NA	NA	NA	NA	1	0	4.16	261 >< Lonyumun	0	1.25	0.5	25.8	1280	27.3	1481
261	Lonyumun	Primates	Cercopithecidae	Cercopithecinae	Papionini	Parapapio	NA	1	0	4.16	261 >< Lonyumun	0	1.25	0.5	25.8	1280	27.3	1481
261	Lonyumun	Primates	Cercopithecidae	Cercopithecinae	Papionini	Parapapio	NA	1	0	4.16	261 >< Lonyumun	0	1.25	0.5	25.8	1280	27.3	1481
261	Lonyumun	Primates	Cercopithecidae	Cercopithecinae	Papionini	Parapapio	NA	1	0	4.16	261 >< Lonyumun	0	1.25	0.5	25.8	1280	27.3	1481
261	Lonyumun	Primates	Cercopithecidae	Colobinae	Colobini	NA	NA	1	0	4.16	261 >< Lonyumun	0	1.25	0.5	25.8	1280	27.3	1481
261	Lonyumun	Primates	Cercopithecidae	Cercopithecinae	Papionini	Parapapio	NA	1	0	4.16	261 >< Lonyumun	0	1.25	0.5	25.8	1280	27.3	1481
261	Lonyumun	Primates	Cercopithecidae	Cercopithecinae	Papionini	Parapapio	NA	1	0	4.16	261 >< Lonyumun	0	1.25	0.5	25.8	1280	27.3	1481
261	Lonyumun	Primates	Cercopithecidae	Colobinae	Colobini	NA	NA	1	0	4.16	261 >< Lonyumun	0	1.25	0.5	25.8	1280	27.3	1481
261	Lonyumun	Primates	Cercopithecidae	Cercopithecinae	Papionini	Parapapio	NA	1	0	4.16	261 >< Lonyumun	0	1.25	0.5	25.8	1280	27.3	1481
261	Lonyumun	Primates	Cercopithecidae	Cercopithecinae	Papionini	Parapapio	NA	1	0	4.16	261 >< Lonyumun	0	1.25	0.5	25.8	1280	27.3	1481
261	Lonyumun	Primates	Cercopithecidae	NA	NA	NA	NA	1	0	4.16	261 >< Lonyumun	0	1.25	0.5	25.8	1280	27.3	1481
261	Lonyumun	Primates	Cercopithecidae	NA	NA	NA	NA	1	0	4.16	261 >< Lonyumun	0	1.25	0.5	25.8	1280	27.3	1481
261	Lonyumun	Primates	Cercopithecidae	NA	NA	NA	NA	1	0	4.16	261 >< Lonyumun	0	1.25	0.5	25.8	1280	27.3	1481
261	Lonyumun	Artiodactyla	Bovidae	NA	Tragelaphini	Tragelaphus	kyaloae	2	2	4.16	261 >< Lonyumun	0	1.25	0.5	25.8	1280	27.3	1481
261	Lonyumun	Primates	Cercopithecidae	NA	NA	NA	NA	1	0	4.16	261 >< Lonyumun	0	1.25	0.5	25.8	1280	27.3	1481
261	Lonyumun	Primates	Cercopithecidae	NA	NA	NA	NA	1	0	4.16	261 >< Lonyumun	0	1.25	0.5	25.8	1280	27.3	1481
261	Lonyumun	Primates	Cercopithecidae	NA	NA	NA	NA	1	0	4.16	261 >< Lonyumun	0	1.25	0.5	25.8	1280	27.3	1481
261	Lonyumun	Primates	Cercopithecidae	NA	NA	NA	NA	1	0	4.16	261 >< Lonyumun	0	1.25	0.5	25.8	1280	27.3	1481
261	Lonyumun	Primates	Cercopithecidae	NA	NA	NA	NA	1	0	4.16	261 >< Lonyumun	0	1.25	0.5	25.8	1280	27.3	1481
261	Lonyumun	Primates	Cercopithecidae	NA	NA	NA	NA	1	0	4.16	261 >< Lonyumun	0	1.25	0.5	25.8	1280	27.3	1481
261	Lonyumun	Primates	Cercopithecidae	NA	NA	NA	NA	1	0	4.16	261 >< Lonyumun	0	1.25	0.5	25.8	1280	27.3	1481
261	Lonyumun	Primates	Cercopithecidae	Colobinae	Colobini	NA	NA	1	0	4.16	261 >< Lonyumun	0	1.25	0.5	25.8	1280	27.3	1481
261	Lonyumun	Primates	Cercopithecidae	NA	NA	NA	NA	1	0	4.16	261 >< Lonyumun	0	1.25	0.5	25.8	1280	27.3	1481
261	Lonyumun	Primates	Cercopithecidae	NA	NA	NA	NA	1	0	4.16	261 >< Lonyumun	0	1.25	0.5	25.8	1280	27.3	1481
261	Lonyumun	Primates	Cercopithecidae	Cercopithecinae	Papionini	Parapapio	NA	1	0	4.16	261 >< Lonyumun	0	1.25	0.5	25.8	1280	27.3	1481
261	Lonyumun	Primates	Cercopithecidae	Cercopithecinae	Papionini	Parapapio	NA	1	0	4.16	261 >< Lonyumun	0	1.25	0.5	25.8	1280	27.3	1481
261	Lonyumun	Artiodactyla	Bovidae	NA	NA	NA	NA	NA	2	4.16	261 >< Lonyumun	0	1.25	0.5	25.8	1280	27.3	1481
261	Lonyumun	Artiodactyla	Bovidae	NA	NA	NA	NA	NA	2	4.16	261 >< Lonyumun	0	1.25	0.5	25.8	1280	27.3	1481
261	Lonyumun	Artiodactyla	Bovidae	NA	NA	NA	NA	NA	2	4.16	261 >< Lonyumun	0	1.25	0.5	25.8	1280	27.3	1481
261	Lonyumun	Artiodactyla	Bovidae	NA	NA	NA	NA	NA	2	4.16	261 >< Lonyumun	0	1.25	0.5	25.8	1280	27.3	1481
261	Lonyumun	Primates	Cercopithecidae	NA	NA	NA	NA	1	0	4.16	261 >< Lonyumun	0	1.25	0.5	25.8	1280	27.3	1481
261	Lonyumun	Carnivora	Felidae	NA	NA	NA	NA	NA	NA	4.16	261 >< Lonyumun	0	1.25	0.5	25.8	1280	27.3	1481
261	Lonyumun	Primates	Cercopithecidae	NA	NA	NA	NA	1	0	4.16	261 >< Lonyumun	0	1.25	0.5	25.8	1280	27.3	1481
261	Lonyumun	Primates	Cercopithecidae	NA	NA	NA	NA	1	0	4.16	261 >< Lonyumun	0	1.25	0.5	25.8	1280	27.3	1481
261	Lonyumun	Primates	Cercopithecidae	NA	NA	NA	NA	1	0	4.16	261 >< Lonyumun	0	1.25	0.5	25.8	1280	27.3	1481
261	Lonyumun	Primates	Cercopithecidae	NA	NA	NA	NA	1	0	4.16	261 >< Lonyumun	0	1.25	0.5	25.8	1280	27.3	1481
261	Lonyumun	Primates	Cercopithecidae	Cercopithecinae	Papionini	Parapapio	NA	1	0	4.16	261 >< Lonyumun	0	1.25	0.5	25.8	1280	27.3	1481
261	Lonyumun	Primates	Cercopithecidae	NA	NA	NA	NA	1	0	4.16	261 >< Lonyumun	0	1.25	0.5	25.8	1280	27.3	1481
261	Lonyumun	Primates	Cercopithecidae	Colobinae	Colobini	NA	NA	1	0	4.16	261 >< Lonyumun	0	1.25	0.5	25.8	1280	27.3	1481
261	Lonyumun	Primates	Cercopithecidae	NA	NA	NA	NA	1	0	4.16	261 >< Lonyumun	0	1.25	0.5	25.8	1280	27.3	1481
261	Lonyumun	Primates	Cercopithecidae	NA	NA	NA	NA	1	0	4.16	261 >< Lonyumun	0	1.25	0.5	25.8	1280	27.3	1481
261	Lonyumun	Primates	Cercopithecidae	NA	NA	NA	NA	1	0	4.16	261 >< Lonyumun	0	1.25	0.5	25.8	1280	27.3	1481
261	Lonyumun	Primates	Cercopithecidae	NA	NA	NA	NA	1	0	4.16	261 >< Lonyumun	0	1.25	0.5	25.8	1280	27.3	1481
261	Lonyumun	Primates	Cercopithecidae	Colobinae	Colobini	NA	NA	1	0	4.16	261 >< Lonyumun	0	1.25	0.5	25.8	1280	27.3	1481
261	Lonyumun	Primates	Cercopithecidae	NA	NA	NA	NA	1	0	4.16	261 >< Lonyumun	0	1.25	0.5	25.8	1280	27.3	1481
261	Lonyumun	Primates	Cercopithecidae	NA	NA	NA	NA	1	0	4.16	261 >< Lonyumun	0	1.25	0.5	25.8	1280	27.3	1481
261	Lonyumun	Primates	Cercopithecidae	Colobinae	Colobini	NA	NA	1	0	4.16	261 >< Lonyumun	0	1.25	0.5	25.8	1280	27.3	1481
261	Lonyumun	Primates	Cercopithecidae	Cercopithecinae	Papionini	NA	NA	1	0	4.16	261 >< Lonyumun	0	1.25	0.5	25.8	1280	27.3	1481
261	Lonyumun	Artiodactyla	Bovidae	NA	NA	NA	NA	NA	2	4.16	261 >< Lonyumun	0	1.25	0.5	25.8	1280	27.3	1481
261	Lonyumun	Carnivora	Hyaenidae/Felidae	NA	NA	NA	NA	NA	NA	4.16	261 >< Lonyumun	0	1.25	0.5	25.8	1280	27.3	1481
261	Lonyumun	Carnivora	Hyaenidae	NA	NA	NA	NA	NA	NA	4.16	261 >< Lonyumun	0	1.25	0.5	25.8	1280	27.3	1481
261	Lonyumun	Carnivora	Hyaenidae	NA	NA	NA	NA	NA	NA	4.16	261 >< Lonyumun	0	1.25	0.5	25.8	1280	27.3	1481
261	Lonyumun	Carnivora	Felidae	NA	NA	gen	sabre tooth	NA	NA	4.16	261 >< Lonyumun	0	1.25	0.5	25.8	1280	27.3	1481
261	Lonyumun	Carnivora	NA	NA	NA	NA	NA	NA	NA	4.16	261 >< Lonyumun	0	1.25	0.5	25.8	1280	27.3	1481
261	Lonyumun	Carnivora	NA	NA	NA	NA	NA	NA	NA	4.16	261 >< Lonyumun	0	1.25	0.5	25.8	1280	27.3	1481
261	Lonyumun	Carnivora	Felidae	NA	NA	gen	sabre tooth	NA	NA	4.16	261 >< Lonyumun	0	1.25	0.5	25.8	1280	27.3	1481
261	Lonyumun	Carnivora	Felidae	NA	NA	NA	NA	NA	NA	4.16	261 >< Lonyumun	0	1.25	0.5	25.8	1280	27.3	1481
261	Lonyumun	Carnivora	NA	NA	NA	NA	NA	NA	NA	4.16	261 >< Lonyumun	0	1.25	0.5	25.8	1280	27.3	1481
261	Lonyumun	Carnivora	Viverridae	NA	NA	NA	NA	NA	NA	4.16	261 >< Lonyumun	0	1.25	0.5	25.8	1280	27.3	1481
261	Lonyumun	Carnivora	Viverridae	NA	NA	Genetta	NA	NA	NA	4.16	261 >< Lonyumun	0	1.25	0.5	25.8	1280	27.3	1481
261	Lonyumun	Carnivora	Viverridae	NA	NA	NA	NA	NA	NA	4.16	261 >< Lonyumun	0	1.25	0.5	25.8	1280	27.3	1481
261	Lonyumun	Artiodactyla	Bovidae	NA	NA	NA	NA	NA	2	4.16	261 >< Lonyumun	0	1.25	0.5	25.8	1280	27.3	1481
261	Lonyumun	Artiodactyla	Bovidae	NA	NA	NA	NA	NA	2	4.16	261 >< Lonyumun	0	1.25	0.5	25.8	1280	27.3	1481
261	Lonyumun	Artiodactyla	Bovidae	NA	NA	NA	NA	NA	2	4.16	261 >< Lonyumun	0	1.25	0.5	25.8	1280	27.3	1481
261	Lonyumun	Carnivora	Viverridae	NA	NA	Genetta	NA	NA	NA	4.16	261 >< Lonyumun	0	1.25	0.5	25.8	1280	27.3	1481
261	Lonyumun	Carnivora	Viverridae	NA	NA	NA	NA	NA	NA	4.16	261 >< Lonyumun	0	1.25	0.5	25.8	1280	27.3	1481
261	Lonyumun	Carnivora	NA	NA	NA	NA	NA	NA	NA	4.16	261 >< Lonyumun	0	1.25	0.5	25.8	1280	27.3	1481
261	Lonyumun	Carnivora	NA	NA	NA	NA	NA	NA	NA	4.16	261 >< Lonyumun	0	1.25	0.5	25.8	1280	27.3	1481
261	Lonyumun	Carnivora	Felidae	NA	NA	NA	NA	NA	NA	4.16	261 >< Lonyumun	0	1.25	0.5	25.8	1280	27.3	1481
261	Lonyumun	Carnivora	NA	NA	NA	NA	NA	NA	NA	4.16	261 >< Lonyumun	0	1.25	0.5	25.8	1280	27.3	1481
261	Lonyumun	Primates	Cercopithecidae	NA	NA	NA	NA	1	0	4.16	261 >< Lonyumun	0	1.25	0.5	25.8	1280	27.3	1481
261	Lonyumun	Primates	Cercopithecidae	NA	NA	NA	NA	1	0	4.16	261 >< Lonyumun	0	1.25	0.5	25.8	1280	27.3	1481
261	Lonyumun	Primates	Cercopithecidae	NA	NA	NA	NA	1	0	4.16	261 >< Lonyumun	0	1.25	0.5	25.8	1280	27.3	1481
261	Lonyumun	Artiodactyla	Bovidae	NA	Tragelaphini	Tragelaphus	kyaloae	2	2	4.16	261 >< Lonyumun	0	1.25	0.5	25.8	1280	27.3	1481
261	Lonyumun	Artiodactyla	Bovidae	NA	Tragelaphini	Tragelaphus	kyaloae	2	2	4.16	261 >< Lonyumun	0	1.25	0.5	25.8	1280	27.3	1481
261	Lonyumun	Artiodactyla	Bovidae	NA	Tragelaphini	Tragelaphus	kyaloae	2	2	4.16	261 >< Lonyumun	0	1.25	0.5	25.8	1280	27.3	1481
261	Lonyumun	Artiodactyla	Bovidae	NA	NA	NA	NA	NA	2	4.16	261 >< Lonyumun	0	1.25	0.5	25.8	1280	27.3	1481
261	Lonyumun	Artiodactyla	Bovidae	NA	Tragelaphini	Tragelaphus	kyaloae	2	2	4.16	261 >< Lonyumun	0	1.25	0.5	25.8	1280	27.3	1481
261	Lonyumun	Artiodactyla	Bovidae	NA	Tragelaphini	Tragelaphus	kyaloae	2	2	4.16	261 >< Lonyumun	0	1.25	0.5	25.8	1280	27.3	1481
261	Lonyumun	Artiodactyla	Bovidae	NA	Tragelaphini	Tragelaphus	kyaloae	2	2	4.16	261 >< Lonyumun	0	1.25	0.5	25.8	1280	27.3	1481
261	Lonyumun	Artiodactyla	Bovidae	NA	Tragelaphini	Tragelaphus	kyaloae	2	2	4.16	261 >< Lonyumun	0	1.25	0.5	25.8	1280	27.3	1481
261	Lonyumun	Artiodactyla	Bovidae	NA	Tragelaphini	Tragelaphus	kyaloae	2	2	4.16	261 >< Lonyumun	0	1.25	0.5	25.8	1280	27.3	1481
261	Lonyumun	Artiodactyla	Bovidae	NA	Tragelaphini	Tragelaphus	kyaloae	2	2	4.16	261 >< Lonyumun	0	1.25	0.5	25.8	1280	27.3	1481
261	Lonyumun	Artiodactyla	Bovidae	NA	Tragelaphini	Tragelaphus	kyaloae	2	2	4.16	261 >< Lonyumun	0	1.25	0.5	25.8	1280	27.3	1481
261	Lonyumun	Artiodactyla	Bovidae	NA	Tragelaphini	Tragelaphus	kyaloae	2	2	4.16	261 >< Lonyumun	0	1.25	0.5	25.8	1280	27.3	1481
261	Lonyumun	Carnivora	Felidae	Machairodontinae	Homotheriini	Homotherium	NA	NA	NA	4.16	261 >< Lonyumun	0	1.25	0.5	25.8	1280	27.3	1481
261	Lonyumun	Primates	Cercopithecidae	NA	NA	NA	NA	1	0	4.16	261 >< Lonyumun	0	1.25	0.5	25.8	1280	27.3	1481
261	Lonyumun	Primates	Cercopithecidae	Colobinae	Colobini	NA	NA	1	0	4.16	261 >< Lonyumun	0	1.25	0.5	25.8	1280	27.3	1481
261	Lonyumun	Primates	Cercopithecidae	NA	NA	NA	NA	1	0	4.16	261 >< Lonyumun	0	1.25	0.5	25.8	1280	27.3	1481
261	Lonyumun	Primates	Cercopithecidae	NA	NA	NA	NA	1	0	4.16	261 >< Lonyumun	0	1.25	0.5	25.8	1280	27.3	1481
261	Lonyumun	Primates	Cercopithecidae	NA	NA	NA	NA	1	0	4.16	261 >< Lonyumun	0	1.25	0.5	25.8	1280	27.3	1481
261	Lonyumun	Primates	Cercopithecidae	NA	NA	NA	NA	1	0	4.16	261 >< Lonyumun	0	1.25	0.5	25.8	1280	27.3	1481
261	Lonyumun	Primates	Cercopithecidae	NA	NA	NA	NA	1	0	4.16	261 >< Lonyumun	0	1.25	0.5	25.8	1280	27.3	1481
261	Lonyumun	Primates	Cercopithecidae	NA	NA	NA	NA	1	0	4.16	261 >< Lonyumun	0	1.25	0.5	25.8	1280	27.3	1481
261	Lonyumun	Primates	Cercopithecidae	NA	NA	NA	NA	1	0	4.16	261 >< Lonyumun	0	1.25	0.5	25.8	1280	27.3	1481
261	Lonyumun	Primates	Cercopithecidae	NA	NA	NA	NA	1	0	4.16	261 >< Lonyumun	0	1.25	0.5	25.8	1280	27.3	1481
261	Lonyumun	Primates	Cercopithecidae	NA	NA	NA	NA	1	0	4.16	261 >< Lonyumun	0	1.25	0.5	25.8	1280	27.3	1481
261	Lonyumun	Primates	Cercopithecidae	NA	NA	NA	NA	1	0	4.16	261 >< Lonyumun	0	1.25	0.5	25.8	1280	27.3	1481
261	Lonyumun	Primates	Cercopithecidae	NA	NA	NA	NA	1	0	4.16	261 >< Lonyumun	0	1.25	0.5	25.8	1280	27.3	1481
261	Lonyumun	Primates	Cercopithecidae	NA	NA	NA	NA	1	0	4.16	261 >< Lonyumun	0	1.25	0.5	25.8	1280	27.3	1481
261	Lonyumun	Primates	Cercopithecidae	NA	NA	NA	NA	1	0	4.16	261 >< Lonyumun	0	1.25	0.5	25.8	1280	27.3	1481
261	Lonyumun	Primates	Cercopithecidae	NA	NA	NA	NA	1	0	4.16	261 >< Lonyumun	0	1.25	0.5	25.8	1280	27.3	1481
261	Lonyumun	Primates	Cercopithecidae	NA	NA	NA	NA	1	0	4.16	261 >< Lonyumun	0	1.25	0.5	25.8	1280	27.3	1481
261	Lonyumun	Primates	Cercopithecidae	NA	NA	NA	NA	1	0	4.16	261 >< Lonyumun	0	1.25	0.5	25.8	1280	27.3	1481
261	Lonyumun	Primates	Cercopithecidae	Cercopithecinae	Papionini	Parapapio	NA	1	0	4.16	261 >< Lonyumun	0	1.25	0.5	25.8	1280	27.3	1481
261	Lonyumun	Primates	Cercopithecidae	NA	NA	NA	NA	1	0	4.16	261 >< Lonyumun	0	1.25	0.5	25.8	1280	27.3	1481
261	Lonyumun	Primates	Cercopithecidae	NA	NA	NA	NA	1	0	4.16	261 >< Lonyumun	0	1.25	0.5	25.8	1280	27.3	1481
261	Lonyumun	Primates	Cercopithecidae	NA	NA	NA	NA	1	0	4.16	261 >< Lonyumun	0	1.25	0.5	25.8	1280	27.3	1481
261	Lonyumun	Primates	Cercopithecidae	NA	NA	NA	NA	1	0	4.16	261 >< Lonyumun	0	1.25	0.5	25.8	1280	27.3	1481
261	Lonyumun	Primates	Cercopithecidae	NA	NA	NA	NA	1	0	4.16	261 >< Lonyumun	0	1.25	0.5	25.8	1280	27.3	1481
261	Lonyumun	Primates	Cercopithecidae	NA	NA	NA	NA	1	0	4.16	261 >< Lonyumun	0	1.25	0.5	25.8	1280	27.3	1481
261	Lonyumun	Primates	Cercopithecidae	NA	NA	NA	NA	1	0	4.16	261 >< Lonyumun	0	1.25	0.5	25.8	1280	27.3	1481
261	Lonyumun	Primates	Cercopithecidae	NA	NA	NA	NA	1	0	4.16	261 >< Lonyumun	0	1.25	0.5	25.8	1280	27.3	1481
261	Lonyumun	Primates	Cercopithecidae	NA	NA	NA	NA	1	0	4.16	261 >< Lonyumun	0	1.25	0.5	25.8	1280	27.3	1481
261	Lonyumun	Primates	Cercopithecidae	NA	NA	NA	NA	1	0	4.16	261 >< Lonyumun	0	1.25	0.5	25.8	1280	27.3	1481
261	Lonyumun	Primates	Cercopithecidae	NA	NA	NA	NA	1	0	4.16	261 >< Lonyumun	0	1.25	0.5	25.8	1280	27.3	1481
261	Lonyumun	Primates	Cercopithecidae	NA	NA	NA	NA	1	0	4.16	261 >< Lonyumun	0	1.25	0.5	25.8	1280	27.3	1481
261	Lonyumun	Primates	Cercopithecidae	NA	NA	NA	NA	1	0	4.16	261 >< Lonyumun	0	1.25	0.5	25.8	1280	27.3	1481
261	Lonyumun	Primates	Cercopithecidae	NA	NA	NA	NA	1	0	4.16	261 >< Lonyumun	0	1.25	0.5	25.8	1280	27.3	1481
261	Lonyumun	Primates	Cercopithecidae	NA	NA	NA	NA	1	0	4.16	261 >< Lonyumun	0	1.25	0.5	25.8	1280	27.3	1481
261	Lonyumun	Primates	Cercopithecidae	NA	NA	NA	NA	1	0	4.16	261 >< Lonyumun	0	1.25	0.5	25.8	1280	27.3	1481
261	Lonyumun	Primates	Cercopithecidae	NA	NA	NA	NA	1	0	4.16	261 >< Lonyumun	0	1.25	0.5	25.8	1280	27.3	1481
261	Lonyumun	Primates	Cercopithecidae	NA	NA	NA	NA	1	0	4.16	261 >< Lonyumun	0	1.25	0.5	25.8	1280	27.3	1481
261	Lonyumun	Primates	Cercopithecidae	NA	NA	NA	NA	1	0	4.16	261 >< Lonyumun	0	1.25	0.5	25.8	1280	27.3	1481
261	Lonyumun	Primates	Cercopithecidae	NA	NA	NA	NA	1	0	4.16	261 >< Lonyumun	0	1.25	0.5	25.8	1280	27.3	1481
261	Lonyumun	Primates	Cercopithecidae	NA	NA	NA	NA	1	0	4.16	261 >< Lonyumun	0	1.25	0.5	25.8	1280	27.3	1481
261	Lonyumun	Primates	Cercopithecidae	NA	NA	NA	NA	1	0	4.16	261 >< Lonyumun	0	1.25	0.5	25.8	1280	27.3	1481
261	Lonyumun	Primates	Cercopithecidae	NA	NA	NA	NA	1	0	4.16	261 >< Lonyumun	0	1.25	0.5	25.8	1280	27.3	1481
261	Lonyumun	Primates	Cercopithecidae	NA	NA	NA	NA	1	0	4.16	261 >< Lonyumun	0	1.25	0.5	25.8	1280	27.3	1481
261	Lonyumun	Primates	Cercopithecidae	NA	NA	NA	NA	1	0	4.16	261 >< Lonyumun	0	1.25	0.5	25.8	1280	27.3	1481
261	Lonyumun	Primates	Cercopithecidae	NA	NA	NA	NA	1	0	4.16	261 >< Lonyumun	0	1.25	0.5	25.8	1280	27.3	1481
261	Lonyumun	Primates	Cercopithecidae	NA	NA	NA	NA	1	0	4.16	261 >< Lonyumun	0	1.25	0.5	25.8	1280	27.3	1481
261	Lonyumun	Primates	Cercopithecidae	NA	NA	NA	NA	1	0	4.16	261 >< Lonyumun	0	1.25	0.5	25.8	1280	27.3	1481
261	Lonyumun	Primates	Cercopithecidae	NA	NA	NA	NA	1	0	4.16	261 >< Lonyumun	0	1.25	0.5	25.8	1280	27.3	1481
261	Lonyumun	Primates	Cercopithecidae	NA	NA	NA	NA	1	0	4.16	261 >< Lonyumun	0	1.25	0.5	25.8	1280	27.3	1481
261	Lonyumun	Primates	Cercopithecidae	NA	NA	NA	NA	1	0	4.16	261 >< Lonyumun	0	1.25	0.5	25.8	1280	27.3	1481
261	Lonyumun	Primates	Cercopithecidae	NA	NA	NA	NA	1	0	4.16	261 >< Lonyumun	0	1.25	0.5	25.8	1280	27.3	1481
261	Lonyumun	Primates	Cercopithecidae	NA	NA	NA	NA	1	0	4.16	261 >< Lonyumun	0	1.25	0.5	25.8	1280	27.3	1481
261	Lonyumun	Primates	Cercopithecidae	NA	NA	NA	NA	1	0	4.16	261 >< Lonyumun	0	1.25	0.5	25.8	1280	27.3	1481
261	Lonyumun	Primates	Cercopithecidae	NA	NA	NA	NA	1	0	4.16	261 >< Lonyumun	0	1.25	0.5	25.8	1280	27.3	1481
261	Lonyumun	Primates	Cercopithecidae	NA	NA	NA	NA	1	0	4.16	261 >< Lonyumun	0	1.25	0.5	25.8	1280	27.3	1481
261	Lonyumun	Primates	Cercopithecidae	NA	NA	NA	NA	1	0	4.16	261 >< Lonyumun	0	1.25	0.5	25.8	1280	27.3	1481
261	Lonyumun	Primates	Cercopithecidae	NA	NA	NA	NA	1	0	4.16	261 >< Lonyumun	0	1.25	0.5	25.8	1280	27.3	1481
261	Lonyumun	Primates	Cercopithecidae	NA	NA	NA	NA	1	0	4.16	261 >< Lonyumun	0	1.25	0.5	25.8	1280	27.3	1481
261	Lonyumun	Primates	Cercopithecidae	NA	NA	NA	NA	1	0	4.16	261 >< Lonyumun	0	1.25	0.5	25.8	1280	27.3	1481
261	Lonyumun	Primates	Cercopithecidae	NA	NA	NA	NA	1	0	4.16	261 >< Lonyumun	0	1.25	0.5	25.8	1280	27.3	1481
261	Lonyumun	Primates	Cercopithecidae	NA	NA	NA	NA	1	0	4.16	261 >< Lonyumun	0	1.25	0.5	25.8	1280	27.3	1481
261	Lonyumun	Primates	Cercopithecidae	NA	NA	NA	NA	1	0	4.16	261 >< Lonyumun	0	1.25	0.5	25.8	1280	27.3	1481
261	Lonyumun	Primates	Cercopithecidae	NA	NA	NA	NA	1	0	4.16	261 >< Lonyumun	0	1.25	0.5	25.8	1280	27.3	1481
261	Lonyumun	Primates	Cercopithecidae	Colobinae	Colobini	NA	NA	1	0	4.16	261 >< Lonyumun	0	1.25	0.5	25.8	1280	27.3	1481
261	Lonyumun	Primates	Cercopithecidae	NA	NA	NA	NA	1	0	4.16	261 >< Lonyumun	0	1.25	0.5	25.8	1280	27.3	1481
261	Lonyumun	Primates	Cercopithecidae	NA	NA	NA	NA	1	0	4.16	261 >< Lonyumun	0	1.25	0.5	25.8	1280	27.3	1481
261	Lonyumun	Primates	Cercopithecidae	NA	NA	NA	NA	1	0	4.16	261 >< Lonyumun	0	1.25	0.5	25.8	1280	27.3	1481
261	Lonyumun	Primates	Cercopithecidae	NA	NA	NA	NA	1	0	4.16	261 >< Lonyumun	0	1.25	0.5	25.8	1280	27.3	1481
261	Lonyumun	Primates	Cercopithecidae	NA	NA	NA	NA	1	0	4.16	261 >< Lonyumun	0	1.25	0.5	25.8	1280	27.3	1481
261	Lonyumun	Primates	Cercopithecidae	NA	NA	NA	NA	1	0	4.16	261 >< Lonyumun	0	1.25	0.5	25.8	1280	27.3	1481
261	Lonyumun	Primates	Cercopithecidae	NA	NA	NA	NA	1	0	4.16	261 >< Lonyumun	0	1.25	0.5	25.8	1280	27.3	1481
261	Lonyumun	Primates	Cercopithecidae	NA	NA	NA	NA	1	0	4.16	261 >< Lonyumun	0	1.25	0.5	25.8	1280	27.3	1481
261	Lonyumun	Primates	Cercopithecidae	NA	NA	NA	NA	1	0	4.16	261 >< Lonyumun	0	1.25	0.5	25.8	1280	27.3	1481
261	Lonyumun	Primates	Cercopithecidae	NA	NA	NA	NA	1	0	4.16	261 >< Lonyumun	0	1.25	0.5	25.8	1280	27.3	1481
261	Lonyumun	Primates	Cercopithecidae	NA	NA	NA	NA	1	0	4.16	261 >< Lonyumun	0	1.25	0.5	25.8	1280	27.3	1481
261	Lonyumun	Primates	Cercopithecidae	NA	NA	NA	NA	1	0	4.16	261 >< Lonyumun	0	1.25	0.5	25.8	1280	27.3	1481
261	Lonyumun	Primates	Cercopithecidae	NA	NA	NA	NA	1	0	4.16	261 >< Lonyumun	0	1.25	0.5	25.8	1280	27.3	1481
261	Lonyumun	Primates	Cercopithecidae	NA	NA	NA	NA	1	0	4.16	261 >< Lonyumun	0	1.25	0.5	25.8	1280	27.3	1481
261	Lonyumun	Primates	Cercopithecidae	NA	NA	NA	NA	1	0	4.16	261 >< Lonyumun	0	1.25	0.5	25.8	1280	27.3	1481
261	Lonyumun	Primates	Cercopithecidae	NA	NA	NA	NA	1	0	4.16	261 >< Lonyumun	0	1.25	0.5	25.8	1280	27.3	1481
261	Lonyumun	Primates	Cercopithecidae	NA	NA	NA	NA	1	0	4.16	261 >< Lonyumun	0	1.25	0.5	25.8	1280	27.3	1481
261	Lonyumun	Primates	Cercopithecidae	NA	NA	NA	NA	1	0	4.16	261 >< Lonyumun	0	1.25	0.5	25.8	1280	27.3	1481
261	Lonyumun	Primates	Cercopithecidae	NA	NA	NA	NA	1	0	4.16	261 >< Lonyumun	0	1.25	0.5	25.8	1280	27.3	1481
261	Lonyumun	Primates	Cercopithecidae	NA	NA	NA	NA	1	0	4.16	261 >< Lonyumun	0	1.25	0.5	25.8	1280	27.3	1481
261	Lonyumun	Primates	Cercopithecidae	NA	NA	NA	NA	1	0	4.16	261 >< Lonyumun	0	1.25	0.5	25.8	1280	27.3	1481
261	Lonyumun	Primates	Cercopithecidae	NA	NA	NA	NA	1	0	4.16	261 >< Lonyumun	0	1.25	0.5	25.8	1280	27.3	1481
261	Lonyumun	Primates	Cercopithecidae	NA	NA	NA	NA	1	0	4.16	261 >< Lonyumun	0	1.25	0.5	25.8	1280	27.3	1481
261	Lonyumun	Primates	Cercopithecidae	NA	NA	NA	NA	1	0	4.16	261 >< Lonyumun	0	1.25	0.5	25.8	1280	27.3	1481
261	Lonyumun	Carnivora	Felidae	NA	NA	Machairodus	NA	NA	NA	4.16	261 >< Lonyumun	0	1.25	0.5	25.8	1280	27.3	1481
261	Lonyumun	Carnivora	NA	NA	NA	NA	NA	NA	NA	4.16	261 >< Lonyumun	0	1.25	0.5	25.8	1280	27.3	1481
261	Lonyumun	Carnivora	Hyaenidae	NA	NA	Chasmaporthetes	NA	NA	NA	4.16	261 >< Lonyumun	0	1.25	0.5	25.8	1280	27.3	1481
261	Lonyumun	Carnivora	NA	NA	NA	NA	NA	NA	NA	4.16	261 >< Lonyumun	0	1.25	0.5	25.8	1280	27.3	1481
261	Lonyumun	Carnivora	Felidae	NA	NA	NA	NA	NA	NA	4.16	261 >< Lonyumun	0	1.25	0.5	25.8	1280	27.3	1481
261	Lonyumun	Carnivora	Hyaenidae	NA	NA	NA	NA	NA	NA	4.16	261 >< Lonyumun	0	1.25	0.5	25.8	1280	27.3	1481
261	Lonyumun	Carnivora	Felidae	NA	NA	Machairodus	NA	NA	NA	4.16	261 >< Lonyumun	0	1.25	0.5	25.8	1280	27.3	1481
261	Lonyumun	Carnivora	Felidae	NA	NA	Machairodus	NA	NA	NA	4.16	261 >< Lonyumun	0	1.25	0.5	25.8	1280	27.3	1481
261	Lonyumun	Carnivora	Felidae	NA	NA	Machairodus	NA	NA	NA	4.16	261 >< Lonyumun	0	1.25	0.5	25.8	1280	27.3	1481
261	Lonyumun	Carnivora	Felidae	NA	NA	NA	NA	NA	NA	4.16	261 >< Lonyumun	0	1.25	0.5	25.8	1280	27.3	1481
261	Lonyumun	Carnivora	NA	NA	NA	NA	NA	NA	NA	4.16	261 >< Lonyumun	0	1.25	0.5	25.8	1280	27.3	1481
261	Lonyumun	Primates	Cercopithecidae	NA	NA	NA	NA	1	0	4.16	261 >< Lonyumun	0	1.25	0.5	25.8	1280	27.3	1481
261	Lonyumun	Primates	Cercopithecidae	NA	NA	NA	NA	1	0	4.16	261 >< Lonyumun	0	1.25	0.5	25.8	1280	27.3	1481
261	Lonyumun	Primates	Cercopithecidae	NA	NA	NA	NA	1	0	4.16	261 >< Lonyumun	0	1.25	0.5	25.8	1280	27.3	1481
261	Lonyumun	Artiodactyla	Bovidae	NA	Tragelaphini	Tragelaphus	kyaloae	2	2	4.16	261 >< Lonyumun	0	1.25	0.5	25.8	1280	27.3	1481
261	Lonyumun	Artiodactyla	Bovidae	NA	Tragelaphini	Tragelaphus	NA	2	2	4.16	261 >< Lonyumun	0	1.25	0.5	25.8	1280	27.3	1481
261	Lonyumun	Artiodactyla	Bovidae	NA	Tragelaphini	Tragelaphus	NA	2	2	4.16	261 >< Lonyumun	0	1.25	0.5	25.8	1280	27.3	1481
261	Lonyumun	Artiodactyla	Bovidae	NA	Tragelaphini	Tragelaphus	NA	2	2	4.16	261 >< Lonyumun	0	1.25	0.5	25.8	1280	27.3	1481
261	Lonyumun	Artiodactyla	Bovidae	NA	Tragelaphini	Tragelaphus	NA	2	2	4.16	261 >< Lonyumun	0	1.25	0.5	25.8	1280	27.3	1481
261	Lonyumun	Artiodactyla	Bovidae	NA	NA	NA	NA	NA	2	4.16	261 >< Lonyumun	0	1.25	0.5	25.8	1280	27.3	1481
261	Lonyumun	Artiodactyla	Bovidae	NA	NA	NA	NA	NA	2	4.16	261 >< Lonyumun	0	1.25	0.5	25.8	1280	27.3	1481
261	Lonyumun	Artiodactyla	Bovidae	NA	NA	NA	NA	NA	2	4.16	261 >< Lonyumun	0	1.25	0.5	25.8	1280	27.3	1481
261	Lonyumun	Artiodactyla	Giraffidae	NA	Giraffini	Giraffa	pygmaea	1	2	4.16	261 >< Lonyumun	1	1.25	0.5	25.8	1280	27.3	1481
261	Lonyumun	Primates	Hominidae	Homininae	Hominini	Australopithecus	anamensis	1	0	4.16	261 >< Lonyumun	0	1.25	0.5	25.8	1280	27.3	1481
1	Okote	Artiodactyla	Bovidae	NA	Reduncini	Kobus	kob	3	2	1.46	1 >< Okote	1	2.07	0.89	24.5	771	24.7	993
1	Okote	Artiodactyla	Bovidae	NA	Reduncini	Kobus	kob	3	2	1.46	1 >< Okote	0	2.07	0.89	24.5	771	24.7	993
1	Okote	Artiodactyla	Bovidae	NA	Reduncini	Kobus	kob	3	2	1.46	1 >< Okote	0	2.07	0.89	24.5	771	24.7	993
1	Okote	Artiodactyla	Bovidae	NA	Alcelaphini	Megalotragus	isaaci	3	2	1.46	1 >< Okote	1	2.07	0.89	24.5	771	24.7	993
1	Okote	Artiodactyla	Bovidae	NA	Reduncini	Kobus	kob	3	2	1.46	1 >< Okote	0	2.07	0.89	24.5	771	24.7	993
1	Okote	Artiodactyla	Bovidae	NA	Reduncini	Kobus	kob	3	2	1.46	1 >< Okote	0	2.07	0.89	24.5	771	24.7	993
1	Okote	Artiodactyla	Bovidae	NA	Alcelaphini	Megalotragus	isaaci	3	2	1.46	1 >< Okote	0	2.07	0.89	24.5	771	24.7	993
1	Okote	Artiodactyla	Bovidae	NA	Alcelaphini	Megalotragus	isaaci	3	2	1.46	1 >< Okote	0	2.07	0.89	24.5	771	24.7	993
1	Okote	Artiodactyla	Bovidae	NA	Bovini	NA	NA	3	2	1.46	1 >< Okote	0	2.07	0.89	24.5	771	24.7	993
1	Okote	Perissodactyla	Equidae	NA	Equini	Equus	grevyi	3	2	1.46	1 >< Okote	1	2.07	0.89	24.5	771	24.7	993
1	Okote	Artiodactyla	Hippopotamidae	NA	NA	Hexaprotodon	karumensis	1	0	1.46	1 >< Okote	1	2.07	0.89	24.5	771	24.7	993
1	Okote	Proboscidea	Elephantidae	NA	NA	Elephas	recki recki	3	0	1.46	1 >< Okote	1	2.07	0.89	24.5	771	24.7	993
1	Okote	Proboscidea	Elephantidae	NA	NA	Elephas	recki recki	3	0	1.46	1 >< Okote	0	2.07	0.89	24.5	771	24.7	993
1	Okote	Artiodactyla	Bovidae	NA	NA	NA	NA	NA	2	1.46	1 >< Okote	0	2.07	0.89	24.5	771	24.7	993
1	Okote	Artiodactyla	Suidae	NA	NA	NA	NA	NA	0	1.46	1 >< Okote	0	2.07	0.89	24.5	771	24.7	993
1	Okote	Artiodactyla	Giraffidae	NA	Giraffini	Giraffa	NA	1	2	1.46	1 >< Okote	0	2.07	0.89	24.5	771	24.7	993
1	Okote	Artiodactyla	Bovidae	NA	Bovini	NA	NA	3	2	1.46	1 >< Okote	0	2.07	0.89	24.5	771	24.7	993
1	Okote	Artiodactyla	Hippopotamidae	NA	NA	Hippopotamus	gorgops	1	0	1.46	1 >< Okote	1	2.07	0.89	24.5	771	24.7	993
1	Okote	Artiodactyla	Giraffidae	NA	Giraffini	Giraffa	jumae	1	2	1.46	1 >< Okote	1	2.07	0.89	24.5	771	24.7	993
1	Okote	Proboscidea	Elephantidae	NA	NA	Elephas	recki recki	3	0	1.46	1 >< Okote	0	2.07	0.89	24.5	771	24.7	993
1	Okote	Proboscidea	Elephantidae	NA	NA	Elephas	recki recki	3	0	1.46	1 >< Okote	0	2.07	0.89	24.5	771	24.7	993
1	Okote	Primates	Hominidae	Homininae	Hominini	NA	NA	1	0	1.46	1 >< Okote	0	2.07	0.89	24.5	771	24.7	993
1	Okote	Artiodactyla	Bovidae	NA	Tragelaphini	Tragelaphus	strepsiceros	2	2	1.46	1 >< Okote	1	2.07	0.89	24.5	771	24.7	993
1	Okote	Artiodactyla	Giraffidae	NA	Giraffini	Giraffa	NA	1	2	1.46	1 >< Okote	0	2.07	0.89	24.5	771	24.7	993
1	Okote	Artiodactyla	Bovidae	NA	Tragelaphini	NA	NA	2	2	1.46	1 >< Okote	0	2.07	0.89	24.5	771	24.7	993
1	Okote	Artiodactyla	Bovidae	NA	Reduncini	Kobus	kob	3	2	1.46	1 >< Okote	0	2.07	0.89	24.5	771	24.7	993
1	Okote	Artiodactyla	Hippopotamidae	NA	NA	Hexaprotodon	aethiopicus	1	0	1.46	1 >< Okote	1	2.07	0.89	24.5	771	24.7	993
1	Okote	Artiodactyla	Hippopotamidae	NA	NA	Hexaprotodon	aethiopicus	1	0	1.46	1 >< Okote	0	2.07	0.89	24.5	771	24.7	993
1	Okote	Artiodactyla	Hippopotamidae	NA	NA	Hexaprotodon	karumensis	1	0	1.46	1 >< Okote	0	2.07	0.89	24.5	771	24.7	993
1	Okote	Artiodactyla	Suidae	Suinae	NA	Metridiochoerus	compactus	3	0	1.46	1 >< Okote	1	2.07	0.89	24.5	771	24.7	993
1	Okote	Artiodactyla	Bovidae	NA	Reduncini	NA	NA	3	2	1.46	1 >< Okote	0	2.07	0.89	24.5	771	24.7	993
1	Okote	Artiodactyla	Bovidae	NA	Alcelaphini	Damaliscus	eppsi	3	2	1.46	1 >< Okote	1	2.07	0.89	24.5	771	24.7	993
1	Okote	Artiodactyla	Bovidae	NA	Tragelaphini	Tragelaphus	strepsiceros	2	2	1.46	1 >< Okote	0	2.07	0.89	24.5	771	24.7	993
1	Okote	Artiodactyla	Bovidae	NA	Tragelaphini	Tragelaphus	strepsiceros	2	2	1.46	1 >< Okote	0	2.07	0.89	24.5	771	24.7	993
1	Okote	Artiodactyla	Bovidae	NA	Tragelaphini	Tragelaphus	strepsiceros	2	2	1.46	1 >< Okote	0	2.07	0.89	24.5	771	24.7	993
1	Okote	Artiodactyla	Bovidae	NA	Tragelaphini	Tragelaphus	strepsiceros	2	2	1.46	1 >< Okote	0	2.07	0.89	24.5	771	24.7	993
1	Okote	Artiodactyla	Bovidae	NA	Tragelaphini	Tragelaphus	strepsiceros	2	2	1.46	1 >< Okote	0	2.07	0.89	24.5	771	24.7	993
1	Okote	Artiodactyla	Bovidae	NA	Tragelaphini	Tragelaphus	strepsiceros	2	2	1.46	1 >< Okote	0	2.07	0.89	24.5	771	24.7	993
1	Okote	Artiodactyla	Bovidae	NA	Tragelaphini	Tragelaphus	strepsiceros	2	2	1.46	1 >< Okote	0	2.07	0.89	24.5	771	24.7	993
1	Okote	Artiodactyla	Bovidae	NA	Tragelaphini	Tragelaphus	strepsiceros	2	2	1.46	1 >< Okote	0	2.07	0.89	24.5	771	24.7	993
1	Okote	Artiodactyla	Bovidae	NA	Reduncini	Menelikia	lyrocera	3	2	1.46	1 >< Okote	1	2.07	0.89	24.5	771	24.7	993
1	Okote	Artiodactyla	Bovidae	NA	Reduncini	Kobus	kob	3	2	1.46	1 >< Okote	0	2.07	0.89	24.5	771	24.7	993
1	Okote	Artiodactyla	Bovidae	NA	Reduncini	Kobus	kob	3	2	1.46	1 >< Okote	0	2.07	0.89	24.5	771	24.7	993
1	Okote	Artiodactyla	Bovidae	NA	Reduncini	Kobus	kob	3	2	1.46	1 >< Okote	0	2.07	0.89	24.5	771	24.7	993
1	Okote	Artiodactyla	Bovidae	NA	Reduncini	Kobus	kob	3	2	1.46	1 >< Okote	0	2.07	0.89	24.5	771	24.7	993
1	Okote	Artiodactyla	Bovidae	NA	Reduncini	Kobus	kob	3	2	1.46	1 >< Okote	0	2.07	0.89	24.5	771	24.7	993
1	Okote	Artiodactyla	Bovidae	NA	Reduncini	Kobus	kob	3	2	1.46	1 >< Okote	0	2.07	0.89	24.5	771	24.7	993
1	Okote	Artiodactyla	Bovidae	NA	Alcelaphini	Beatragus	antiquus	3	2	1.46	1 >< Okote	1	2.07	0.89	24.5	771	24.7	993
1	Okote	Artiodactyla	Giraffidae	NA	Giraffini	Giraffa	NA	1	2	1.46	1 >< Okote	0	2.07	0.89	24.5	771	24.7	993
1	Okote	Artiodactyla	Suidae	Suinae	NA	Metridiochoerus	compactus	3	0	1.46	1 >< Okote	0	2.07	0.89	24.5	771	24.7	993
1	Okote	Artiodactyla	Suidae	Suinae	NA	Metridiochoerus	compactus	3	0	1.46	1 >< Okote	0	2.07	0.89	24.5	771	24.7	993
1	Okote	Artiodactyla	Suidae	Suinae	NA	Metridiochoerus	compactus	3	0	1.46	1 >< Okote	0	2.07	0.89	24.5	771	24.7	993
1	Okote	Artiodactyla	Suidae	Suinae	NA	Metridiochoerus	compactus	3	0	1.46	1 >< Okote	0	2.07	0.89	24.5	771	24.7	993
1	Okote	Artiodactyla	Suidae	Suinae	NA	Metridiochoerus	compactus	3	0	1.46	1 >< Okote	0	2.07	0.89	24.5	771	24.7	993
1	Okote	Artiodactyla	Suidae	Suinae	NA	Metridiochoerus	compactus	3	0	1.46	1 >< Okote	0	2.07	0.89	24.5	771	24.7	993
1	Okote	Artiodactyla	Suidae	Suinae	NA	Metridiochoerus	compactus	3	0	1.46	1 >< Okote	0	2.07	0.89	24.5	771	24.7	993
1	Okote	Artiodactyla	Suidae	Suinae	NA	Metridiochoerus	compactus	3	0	1.46	1 >< Okote	0	2.07	0.89	24.5	771	24.7	993
1	Okote	Primates	Hominidae	Homininae	Hominini	Homo	erectus	1	0	1.46	1 >< Okote	1	2.07	0.89	24.5	771	24.7	993
1	Okote	Primates	Hominidae	Homininae	Hominini	Australopithecus	boisei	1	0	1.46	1 >< Okote	1	2.07	0.89	24.5	771	24.7	993
1	Okote	Primates	Hominidae	Homininae	Hominini	NA	NA	1	0	1.46	1 >< Okote	0	2.07	0.89	24.5	771	24.7	993
1	Okote	Primates	Hominidae	Homininae	Hominini	Australopithecus	boisei	1	0	1.46	1 >< Okote	0	2.07	0.89	24.5	771	24.7	993
1	Okote	Artiodactyla	Bovidae	NA	Tragelaphini	NA	NA	2	2	1.46	1 >< Okote	0	2.07	0.89	24.5	771	24.7	993
1	Okote	Artiodactyla	Bovidae	NA	Reduncini	NA	NA	3	2	1.46	1 >< Okote	0	2.07	0.89	24.5	771	24.7	993
1	Okote	Artiodactyla	Suidae	Suinae	NA	Kolpochoerus	heseloni	2	0	1.46	1 >< Okote	1	2.07	0.89	24.5	771	24.7	993
1	Okote	Artiodactyla	Suidae	Suinae	NA	Metridiochoerus	hopwoodi	3	0	1.46	1 >< Okote	1	2.07	0.89	24.5	771	24.7	993
1	Okote	Artiodactyla	Suidae	Suinae	NA	Kolpochoerus	heseloni	2	0	1.46	1 >< Okote	0	2.07	0.89	24.5	771	24.7	993
1	Okote	Artiodactyla	Suidae	Suinae	NA	Metridiochoerus	andrewsi	3	0	1.46	1 >< Okote	1	2.07	0.89	24.5	771	24.7	993
1	Okote	Artiodactyla	Suidae	Suinae	NA	Kolpochoerus	heseloni	2	0	1.46	1 >< Okote	0	2.07	0.89	24.5	771	24.7	993
1	Okote	Artiodactyla	Bovidae	NA	Reduncini	Kobus	NA	3	2	1.46	1 >< Okote	0	2.07	0.89	24.5	771	24.7	993
1	Okote	Artiodactyla	Bovidae	NA	Alcelaphini	Connochaetes	NA	3	2	1.46	1 >< Okote	1	2.07	0.89	24.5	771	24.7	993
1	Okote	Artiodactyla	Bovidae	NA	Alcelaphini	NA	NA	3	2	1.46	1 >< Okote	0	2.07	0.89	24.5	771	24.7	993
1	Okote	Artiodactyla	Bovidae	NA	Reduncini	NA	NA	3	2	1.46	1 >< Okote	0	2.07	0.89	24.5	771	24.7	993
1	Okote	Artiodactyla	Bovidae	NA	Reduncini	NA	NA	3	2	1.46	1 >< Okote	0	2.07	0.89	24.5	771	24.7	993
1	Okote	Artiodactyla	Bovidae	NA	Alcelaphini	Megalotragus	NA	3	2	1.46	1 >< Okote	0	2.07	0.89	24.5	771	24.7	993
1	Okote	Rodentia	NA	NA	NA	NA	NA	NA	NA	1.46	1 >< Okote	0	2.07	0.89	24.5	771	24.7	993
1	Okote	Primates	Cercopithecidae	Cercopithecinae	Papionini	Parapapio	NA	1	0	1.46	1 >< Okote	1	2.07	0.89	24.5	771	24.7	993
1	Okote	Carnivora	Felidae	NA	NA	Panthera	leo	NA	NA	1.46	1 >< Okote	0	2.07	0.89	24.5	771	24.7	993
1	Okote	Primates	Cercopithecidae	Cercopithecinae	Papionini	Parapapio	NA	1	0	1.46	1 >< Okote	0	2.07	0.89	24.5	771	24.7	993
1	Okote	Primates	Cercopithecidae	NA	NA	NA	NA	1	0	1.46	1 >< Okote	0	2.07	0.89	24.5	771	24.7	993
1	Okote	Primates	Cercopithecidae	Cercopithecinae	Theropithecini	Theropithecus	oswaldi	2	0	1.46	1 >< Okote	1	2.07	0.89	24.5	771	24.7	993
1	Okote	Primates	Cercopithecidae	Cercopithecinae	Theropithecini	Theropithecus	oswaldi	2	0	1.46	1 >< Okote	0	2.07	0.89	24.5	771	24.7	993
1	Okote	Primates	Cercopithecidae	Colobinae	Colobini	NA	NA	1	0	1.46	1 >< Okote	0	2.07	0.89	24.5	771	24.7	993
1	Okote	Artiodactyla	Hippopotamidae	NA	NA	NA	NA	1	0	1.46	1 >< Okote	0	2.07	0.89	24.5	771	24.7	993
1	Okote	Primates	Cercopithecidae	Cercopithecinae	Theropithecini	Theropithecus	oswaldi	2	0	1.46	1 >< Okote	0	2.07	0.89	24.5	771	24.7	993
1	Okote	Primates	Cercopithecidae	Cercopithecinae	Theropithecini	Theropithecus	oswaldi	2	0	1.46	1 >< Okote	0	2.07	0.89	24.5	771	24.7	993
1	Okote	Primates	Hominidae	Homininae	Hominini	NA	NA	1	0	1.46	1 >< Okote	0	2.07	0.89	24.5	771	24.7	993
1	Okote	Artiodactyla	Bovidae	NA	Alcelaphini	Connochaetes/Damaliscus	NA	3	2	1.46	1 >< Okote	0	2.07	0.89	24.5	771	24.7	993
1	Okote	Artiodactyla	Bovidae	NA	Reduncini	NA	NA	3	2	1.46	1 >< Okote	0	2.07	0.89	24.5	771	24.7	993
1	Okote	Artiodactyla	Bovidae	NA	Reduncini	Kobus	kob	3	2	1.46	1 >< Okote	0	2.07	0.89	24.5	771	24.7	993
1	Okote	Artiodactyla	Bovidae	NA	Reduncini	NA	NA	3	2	1.46	1 >< Okote	0	2.07	0.89	24.5	771	24.7	993
1	Okote	Artiodactyla	Bovidae	NA	Alcelaphini	Megalotragus	isaaci	3	2	1.46	1 >< Okote	0	2.07	0.89	24.5	771	24.7	993
1	Okote	Artiodactyla	Bovidae	NA	Reduncini	Kobus	kob	3	2	1.46	1 >< Okote	0	2.07	0.89	24.5	771	24.7	993
1	Okote	Carnivora	Mustelidae	NA	NA	NA	NA	NA	NA	1.46	1 >< Okote	0	2.07	0.89	24.5	771	24.7	993
1	Okote	Proboscidea	Elephantidae	NA	NA	Elephas	NA	3	0	1.46	1 >< Okote	0	2.07	0.89	24.5	771	24.7	993
1	Okote	Artiodactyla	Bovidae	NA	NA	NA	NA	NA	2	1.46	1 >< Okote	0	2.07	0.89	24.5	771	24.7	993
1	Okote	Artiodactyla	Bovidae	NA	Tragelaphini	NA	NA	2	2	1.46	1 >< Okote	0	2.07	0.89	24.5	771	24.7	993
1	Okote	Artiodactyla	Bovidae	NA	Reduncini	NA	NA	3	2	1.46	1 >< Okote	0	2.07	0.89	24.5	771	24.7	993
1	Okote	Artiodactyla	Bovidae	NA	Bovini	Pelorovis	oldowayensis	3	2	1.46	1 >< Okote	1	2.07	0.89	24.5	771	24.7	993
1	Okote	Artiodactyla	Bovidae	NA	NA	NA	NA	NA	2	1.46	1 >< Okote	0	2.07	0.89	24.5	771	24.7	993
1	Okote	Artiodactyla	Bovidae	NA	Reduncini	NA	NA	3	2	1.46	1 >< Okote	0	2.07	0.89	24.5	771	24.7	993
1	Okote	Artiodactyla	Bovidae	NA	Reduncini	Kobus	kob	3	2	1.46	1 >< Okote	0	2.07	0.89	24.5	771	24.7	993
1	Okote	Artiodactyla	Hippopotamidae	NA	NA	Hexaprotodon	karumensis	1	0	1.46	1 >< Okote	0	2.07	0.89	24.5	771	24.7	993
1	Okote	Artiodactyla	Hippopotamidae	NA	NA	Hexaprotodon	karumensis	1	0	1.46	1 >< Okote	0	2.07	0.89	24.5	771	24.7	993
1	Okote	Artiodactyla	Hippopotamidae	NA	NA	Hexaprotodon	aethiopicus	1	0	1.46	1 >< Okote	0	2.07	0.89	24.5	771	24.7	993
1	Okote	Primates	Cercopithecidae	Cercopithecinae	Theropithecini	Theropithecus	oswaldi	2	0	1.46	1 >< Okote	0	2.07	0.89	24.5	771	24.7	993
1	Okote	Primates	Cercopithecidae	NA	NA	NA	NA	1	0	1.46	1 >< Okote	0	2.07	0.89	24.5	771	24.7	993
1	Okote	Primates	Cercopithecidae	Colobinae	Colobini	NA	NA	1	0	1.46	1 >< Okote	0	2.07	0.89	24.5	771	24.7	993
1	Okote	Primates	Cercopithecidae	Cercopithecinae	Theropithecini	Theropithecus	oswaldi	2	0	1.46	1 >< Okote	0	2.07	0.89	24.5	771	24.7	993
1	Okote	Primates	Cercopithecidae	Cercopithecinae	Theropithecini	Theropithecus	oswaldi	2	0	1.46	1 >< Okote	0	2.07	0.89	24.5	771	24.7	993
1	Okote	Primates	Cercopithecidae	Cercopithecinae	Papionini	Cercocebus	NA	1	0	1.46	1 >< Okote	1	2.07	0.89	24.5	771	24.7	993
1	Okote	Primates	Cercopithecidae	Cercopithecinae	Theropithecini	Theropithecus	oswaldi	2	0	1.46	1 >< Okote	0	2.07	0.89	24.5	771	24.7	993
1	Okote	Primates	Cercopithecidae	Cercopithecinae	Theropithecini	Theropithecus	NA	1	0	1.46	1 >< Okote	0	2.07	0.89	24.5	771	24.7	993
1	Okote	Primates	Cercopithecidae	Cercopithecinae	Theropithecini	Theropithecus	oswaldi	2	0	1.46	1 >< Okote	0	2.07	0.89	24.5	771	24.7	993
1	Okote	Primates	Cercopithecidae	NA	NA	NA	NA	1	0	1.46	1 >< Okote	0	2.07	0.89	24.5	771	24.7	993
1	Okote	Primates	Cercopithecidae	Colobinae	Colobini	Colobus	NA	1	0	1.46	1 >< Okote	1	2.07	0.89	24.5	771	24.7	993
1	Okote	Proboscidea	Elephantidae	NA	NA	NA	NA	3	0	1.46	1 >< Okote	0	2.07	0.89	24.5	771	24.7	993
1	Okote	Artiodactyla	Bovidae	NA	Reduncini	Kobus	NA	3	2	1.46	1 >< Okote	0	2.07	0.89	24.5	771	24.7	993
1	Okote	Artiodactyla	Bovidae	NA	Alcelaphini	NA	NA	3	2	1.46	1 >< Okote	0	2.07	0.89	24.5	771	24.7	993
1	Okote	Primates	Cercopithecidae	Cercopithecinae	Theropithecini	Theropithecus	oswaldi	2	0	1.46	1 >< Okote	0	2.07	0.89	24.5	771	24.7	993
1	Okote	Artiodactyla	Giraffidae	NA	Giraffini	Giraffa	pygmaea	1	2	1.46	1 >< Okote	1	2.07	0.89	24.5	771	24.7	993
1	Okote	Primates	Cercopithecidae	Cercopithecinae	Theropithecini	Theropithecus	oswaldi	2	0	1.46	1 >< Okote	0	2.07	0.89	24.5	771	24.7	993
1	Okote	Primates	Cercopithecidae	NA	NA	NA	NA	1	0	1.46	1 >< Okote	0	2.07	0.89	24.5	771	24.7	993
1	Okote	Artiodactyla	Giraffidae	NA	Giraffini	Giraffa	NA	1	2	1.46	1 >< Okote	0	2.07	0.89	24.5	771	24.7	993
1	Okote	Artiodactyla	Giraffidae	NA	Giraffini	Giraffa	pygmaea	1	2	1.46	1 >< Okote	0	2.07	0.89	24.5	771	24.7	993
1	Okote	Carnivora	Felidae	Machairodontinae	Metailurini	Dinofelis	piveteaui	NA	NA	1.46	1 >< Okote	0	2.07	0.89	24.5	771	24.7	993
1	Okote	Carnivora	Felidae	NA	NA	Panthera	leo	NA	NA	1.46	1 >< Okote	0	2.07	0.89	24.5	771	24.7	993
1	Okote	Carnivora	Felidae	Machairodontinae	Metailurini	Dinofelis	piveteaui	NA	NA	1.46	1 >< Okote	0	2.07	0.89	24.5	771	24.7	993
1	Okote	Primates	Hominidae	Homininae	Hominini	Australopithecus	boisei	1	0	1.46	1 >< Okote	0	2.07	0.89	24.5	771	24.7	993
1	Okote	Primates	Hominidae	Homininae	Hominini	Australopithecus	boisei	1	0	1.46	1 >< Okote	0	2.07	0.89	24.5	771	24.7	993
1	Okote	Primates	Hominidae	Homininae	Hominini	NA	NA	1	0	1.46	1 >< Okote	0	2.07	0.89	24.5	771	24.7	993
1	Okote	Primates	Hominidae	Homininae	Hominini	NA	NA	1	0	1.46	1 >< Okote	0	2.07	0.89	24.5	771	24.7	993
1	Okote	Artiodactyla	Bovidae	NA	Reduncini	Kobus	kob	3	2	1.46	1 >< Okote	0	2.07	0.89	24.5	771	24.7	993
1	Okote	Artiodactyla	Bovidae	NA	Aepycerotini	Aepyceros	melampus	3	2	1.46	1 >< Okote	1	2.07	0.89	24.5	771	24.7	993
1	Okote	Carnivora	Felidae	NA	NA	Panthera	leo	NA	NA	1.46	1 >< Okote	0	2.07	0.89	24.5	771	24.7	993
1	Okote	Primates	Hominidae	Homininae	Hominini	Australopithecus	boisei	1	0	1.46	1 >< Okote	0	2.07	0.89	24.5	771	24.7	993
1	Okote	Primates	Hominidae	Homininae	Hominini	Homo	sp nov	1	0	1.46	1 >< Okote	1	2.07	0.89	24.5	771	24.7	993
1	Okote	Primates	Hominidae	Homininae	Hominini	Homo	erectus	1	0	1.46	1 >< Okote	0	2.07	0.89	24.5	771	24.7	993
1	Okote	Primates	Cercopithecidae	NA	NA	NA	NA	1	0	1.46	1 >< Okote	0	2.07	0.89	24.5	771	24.7	993
1	Okote	Primates	Cercopithecidae	NA	NA	NA	NA	1	0	1.46	1 >< Okote	0	2.07	0.89	24.5	771	24.7	993
1	Okote	Primates	Cercopithecidae	Cercopithecinae	Theropithecini	Theropithecus	oswaldi	2	0	1.46	1 >< Okote	0	2.07	0.89	24.5	771	24.7	993
1	Okote	Primates	Cercopithecidae	Cercopithecinae	Papionini	Cercocebus	NA	1	0	1.46	1 >< Okote	0	2.07	0.89	24.5	771	24.7	993
1	Okote	Primates	Hominidae	Homininae	Hominini	NA	NA	1	0	1.46	1 >< Okote	0	2.07	0.89	24.5	771	24.7	993
3	Okote	Artiodactyla	Suidae	Suinae	NA	Metridiochoerus	compactus	3	0	1.46	3 >< Okote	1	2.19	0.92	24.3	641	26.9	620
3	Okote	Artiodactyla	Bovidae	NA	Antilopini	Gazella	praethomsoni	3	2	1.46	3 >< Okote	1	2.19	0.92	24.3	641	26.9	620
3	Okote	Artiodactyla	Bovidae	NA	Reduncini	Kobus	kob	3	2	1.46	3 >< Okote	1	2.19	0.92	24.3	641	26.9	620
3	Okote	Artiodactyla	Bovidae	NA	Reduncini	Kobus	kob	3	2	1.46	3 >< Okote	0	2.19	0.92	24.3	641	26.9	620
3	Okote	Artiodactyla	Bovidae	NA	Reduncini	Kobus	kob	3	2	1.46	3 >< Okote	0	2.19	0.92	24.3	641	26.9	620
3	Okote	Artiodactyla	Bovidae	NA	Reduncini	Kobus	kob	3	2	1.46	3 >< Okote	0	2.19	0.92	24.3	641	26.9	620
3	Okote	Artiodactyla	Bovidae	NA	Reduncini	Kobus	kob	3	2	1.46	3 >< Okote	0	2.19	0.92	24.3	641	26.9	620
3	Okote	Artiodactyla	Suidae	Suinae	NA	Metridiochoerus	compactus	3	0	1.46	3 >< Okote	0	2.19	0.92	24.3	641	26.9	620
3	Okote	Perissodactyla	Equidae	NA	Equini	Equus	NA	3	2	1.46	3 >< Okote	0	2.19	0.92	24.3	641	26.9	620
3	Okote	Artiodactyla	Hippopotamidae	NA	NA	Hexaprotodon	aethiopicus	1	0	1.46	3 >< Okote	1	2.19	0.92	24.3	641	26.9	620
3	Okote	Artiodactyla	Hippopotamidae	NA	NA	Hexaprotodon	aethiopicus	1	0	1.46	3 >< Okote	0	2.19	0.92	24.3	641	26.9	620
3	Okote	Artiodactyla	Hippopotamidae	NA	NA	Hippopotamus	gorgops	1	0	1.46	3 >< Okote	1	2.19	0.92	24.3	641	26.9	620
3	Okote	Primates	Hominidae	Homininae	Hominini	Australopithecus	boisei	1	0	1.46	3 >< Okote	1	2.19	0.92	24.3	641	26.9	620
3	Okote	Rodentia	Dipodidae	NA	NA	Jaculus	orientalis	NA	NA	1.46	3 >< Okote	0	2.19	0.92	24.3	641	26.9	620
3	Okote	Proboscidea	Elephantidae	NA	NA	Elephas	recki recki	3	0	1.46	3 >< Okote	1	2.19	0.92	24.3	641	26.9	620
3	Okote	Carnivora	Felidae	NA	NA	Panthera	leo	NA	NA	1.46	3 >< Okote	0	2.19	0.92	24.3	641	26.9	620
3	KBS	Primates	Hominidae	Homininae	Hominini	Australopithecus	boisei	1	0	1.7	3 >< KBS	1	1.67	1.33	24.4	1628	25.3	761
3	Okote	Artiodactyla	Suidae	Suinae	NA	Metridiochoerus	compactus	3	0	1.46	3 >< Okote	0	2.19	0.92	24.3	641	26.9	620
3	Okote	Artiodactyla	Suidae	Suinae	NA	Metridiochoerus	compactus	3	0	1.46	3 >< Okote	0	2.19	0.92	24.3	641	26.9	620
3	Okote	Artiodactyla	Bovidae	NA	Bovini	Pelorovis	oldowayensis	3	2	1.46	3 >< Okote	1	2.19	0.92	24.3	641	26.9	620
3	Okote	Artiodactyla	Giraffidae	NA	Giraffini	Giraffa	NA	1	2	1.46	3 >< Okote	0	2.19	0.92	24.3	641	26.9	620
3	Okote	Artiodactyla	Giraffidae	NA	Giraffini	Giraffa	stillei	1	2	1.46	3 >< Okote	1	2.19	0.92	24.3	641	26.9	620
3	KBS	Artiodactyla	Bovidae	NA	Bovini	Pelorovis	turkanensis	3	2	1.7	3 >< KBS	1	1.67	1.33	24.4	1628	25.3	761
3	KBS	Artiodactyla	Giraffidae	NA	Giraffini	Giraffa	NA	1	2	1.7	3 >< KBS	1	1.67	1.33	24.4	1628	25.3	761
3	Okote	Artiodactyla	Bovidae	NA	Reduncini	Kobus	kob	3	2	1.46	3 >< Okote	0	2.19	0.92	24.3	641	26.9	620
3	Okote	Artiodactyla	Bovidae	NA	Reduncini	Kobus	kob	3	2	1.46	3 >< Okote	0	2.19	0.92	24.3	641	26.9	620
3	Okote	Artiodactyla	Bovidae	NA	Reduncini	Kobus	sigmoidalis	3	2	1.46	3 >< Okote	1	2.19	0.92	24.3	641	26.9	620
3	Okote	Artiodactyla	Bovidae	NA	Reduncini	Kobus	kob	3	2	1.46	3 >< Okote	0	2.19	0.92	24.3	641	26.9	620
3	Okote	Artiodactyla	Bovidae	NA	Reduncini	Kobus	kob	3	2	1.46	3 >< Okote	0	2.19	0.92	24.3	641	26.9	620
3	Okote	Artiodactyla	Bovidae	NA	Reduncini	NA	NA	3	2	1.46	3 >< Okote	0	2.19	0.92	24.3	641	26.9	620
3	Okote	Artiodactyla	Bovidae	NA	Bovini	Pelorovis	turkanensis	3	2	1.46	3 >< Okote	1	2.19	0.92	24.3	641	26.9	620
3	Okote	Artiodactyla	Suidae	Suinae	NA	Metridiochoerus	compactus	3	0	1.46	3 >< Okote	0	2.19	0.92	24.3	641	26.9	620
3	Okote	Perissodactyla	Equidae	NA	Equini	Equus	grevyi	3	2	1.46	3 >< Okote	1	2.19	0.92	24.3	641	26.9	620
3	Okote	Artiodactyla	Bovidae	NA	Tragelaphini	Tragelaphus	NA	2	2	1.46	3 >< Okote	1	2.19	0.92	24.3	641	26.9	620
3	Okote	Proboscidea	Elephantidae	NA	NA	Elephas	recki recki	3	0	1.46	3 >< Okote	0	2.19	0.92	24.3	641	26.9	620
3	Okote	Primates	Cercopithecidae	Cercopithecinae	Theropithecini	Theropithecus	oswaldi	2	0	1.46	3 >< Okote	1	2.19	0.92	24.3	641	26.9	620
3	Okote	Artiodactyla	Suidae	Suinae	NA	Metridiochoerus	compactus	3	0	1.46	3 >< Okote	0	2.19	0.92	24.3	641	26.9	620
3	Okote	Artiodactyla	Suidae	Suinae	NA	Metridiochoerus	compactus	3	0	1.46	3 >< Okote	0	2.19	0.92	24.3	641	26.9	620
3	Okote	Artiodactyla	Suidae	Suinae	NA	Metridiochoerus	compactus	3	0	1.46	3 >< Okote	0	2.19	0.92	24.3	641	26.9	620
3	Okote	Artiodactyla	Suidae	Suinae	NA	Metridiochoerus	compactus	3	0	1.46	3 >< Okote	0	2.19	0.92	24.3	641	26.9	620
3	Okote	Artiodactyla	Suidae	Suinae	NA	Metridiochoerus	compactus	3	0	1.46	3 >< Okote	0	2.19	0.92	24.3	641	26.9	620
3	Okote	Artiodactyla	Suidae	Suinae	NA	Metridiochoerus	compactus	3	0	1.46	3 >< Okote	0	2.19	0.92	24.3	641	26.9	620
3	Okote	Artiodactyla	Suidae	Suinae	NA	Metridiochoerus	compactus	3	0	1.46	3 >< Okote	0	2.19	0.92	24.3	641	26.9	620
3	Okote	Artiodactyla	Suidae	Suinae	NA	Metridiochoerus	compactus	3	0	1.46	3 >< Okote	0	2.19	0.92	24.3	641	26.9	620
3	Okote	Artiodactyla	Bovidae	NA	Reduncini	NA	NA	3	2	1.46	3 >< Okote	0	2.19	0.92	24.3	641	26.9	620
3	Okote	Artiodactyla	Bovidae	NA	Reduncini	NA	NA	3	2	1.46	3 >< Okote	0	2.19	0.92	24.3	641	26.9	620
3	Okote	Artiodactyla	Bovidae	NA	Reduncini	NA	NA	3	2	1.46	3 >< Okote	0	2.19	0.92	24.3	641	26.9	620
3	Okote	Artiodactyla	Suidae	Suinae	NA	Metridiochoerus	andrewsi	3	0	1.46	3 >< Okote	1	2.19	0.92	24.3	641	26.9	620
3	Okote	Artiodactyla	Suidae	Suinae	NA	Metridiochoerus	andrewsi	3	0	1.46	3 >< Okote	0	2.19	0.92	24.3	641	26.9	620
3	Okote	Artiodactyla	Bovidae	NA	NA	NA	NA	NA	2	1.46	3 >< Okote	0	2.19	0.92	24.3	641	26.9	620
3	Okote	Artiodactyla	Bovidae	NA	NA	NA	NA	NA	2	1.46	3 >< Okote	0	2.19	0.92	24.3	641	26.9	620
3	Okote	Artiodactyla	Bovidae	NA	NA	NA	NA	NA	2	1.46	3 >< Okote	0	2.19	0.92	24.3	641	26.9	620
3	Okote	Artiodactyla	Bovidae	NA	cf Alcelaphini	NA	NA	3	2	1.46	3 >< Okote	1	2.19	0.92	24.3	641	26.9	620
3	Okote	Artiodactyla	Bovidae	NA	Hippotragini	NA	NA	3	2	1.46	3 >< Okote	1	2.19	0.92	24.3	641	26.9	620
3	Okote	Artiodactyla	Bovidae	NA	NA	NA	NA	NA	2	1.46	3 >< Okote	0	2.19	0.92	24.3	641	26.9	620
3	Okote	Artiodactyla	Bovidae	NA	Reduncini	NA	NA	3	2	1.46	3 >< Okote	0	2.19	0.92	24.3	641	26.9	620
3	Okote	Artiodactyla	Bovidae	NA	NA	NA	NA	NA	2	1.46	3 >< Okote	0	2.19	0.92	24.3	641	26.9	620
3	Okote	Artiodactyla	Hippopotamidae	NA	NA	Hexaprotodon	aethiopicus	1	0	1.46	3 >< Okote	0	2.19	0.92	24.3	641	26.9	620
3	Okote	Primates	Cercopithecidae	Cercopithecinae	Theropithecini	Theropithecus	oswaldi	2	0	1.46	3 >< Okote	0	2.19	0.92	24.3	641	26.9	620
3	Okote	Primates	Cercopithecidae	Cercopithecinae	Papionini	Papio	sp	1	0	1.46	3 >< Okote	1	2.19	0.92	24.3	641	26.9	620
3	Okote	Primates	Cercopithecidae	Cercopithecinae	Theropithecini	Theropithecus	oswaldi	2	0	1.46	3 >< Okote	0	2.19	0.92	24.3	641	26.9	620
3	Okote	Primates	Cercopithecidae	Cercopithecinae	Theropithecini	Theropithecus	NA	1	0	1.46	3 >< Okote	0	2.19	0.92	24.3	641	26.9	620
3	Okote	Primates	Cercopithecidae	Colobinae	Colobini	Colobus	NA	1	0	1.46	3 >< Okote	1	2.19	0.92	24.3	641	26.9	620
3	Okote	Primates	Cercopithecidae	NA	NA	NA	NA	1	0	1.46	3 >< Okote	0	2.19	0.92	24.3	641	26.9	620
3	Okote	Primates	Cercopithecidae	Cercopithecinae	Papionini	Cercocebus	sp	1	0	1.46	3 >< Okote	1	2.19	0.92	24.3	641	26.9	620
3	Okote	Artiodactyla	Suidae	Suinae	NA	Kolpochoerus	heseloni	2	0	1.46	3 >< Okote	1	2.19	0.92	24.3	641	26.9	620
3	Okote	Artiodactyla	Suidae	Suinae	NA	Metridiochoerus	hopwoodi	3	0	1.46	3 >< Okote	1	2.19	0.92	24.3	641	26.9	620
3	Okote	Artiodactyla	Bovidae	NA	Bovini	Pelorovis	oldowayensis	3	2	1.46	3 >< Okote	0	2.19	0.92	24.3	641	26.9	620
3	Okote	Artiodactyla	Bovidae	NA	Tragelaphini	NA	NA	2	2	1.46	3 >< Okote	0	2.19	0.92	24.3	641	26.9	620
3	Okote	Artiodactyla	Bovidae	NA	Alcelaphini	Megalotragus	isaaci	3	2	1.46	3 >< Okote	1	2.19	0.92	24.3	641	26.9	620
3	Okote	Artiodactyla	Bovidae	NA	Tragelaphini	NA	NA	2	2	1.46	3 >< Okote	0	2.19	0.92	24.3	641	26.9	620
3	Okote	Artiodactyla	Bovidae	NA	Reduncini	NA	NA	3	2	1.46	3 >< Okote	0	2.19	0.92	24.3	641	26.9	620
3	Okote	Artiodactyla	Bovidae	NA	Alcelaphini	Connochaetes/Damaliscus	NA	3	2	1.46	3 >< Okote	1	2.19	0.92	24.3	641	26.9	620
3	Okote	Artiodactyla	Hippopotamidae	NA	NA	Hexaprotodon	aethiopicus	1	0	1.46	3 >< Okote	0	2.19	0.92	24.3	641	26.9	620
3	Okote	Artiodactyla	Hippopotamidae	NA	NA	Hexaprotodon	karumensis	1	0	1.46	3 >< Okote	1	2.19	0.92	24.3	641	26.9	620
3	Okote	Artiodactyla	Hippopotamidae	NA	NA	Hexaprotodon	karumensis	1	0	1.46	3 >< Okote	0	2.19	0.92	24.3	641	26.9	620
3	Okote	Artiodactyla	Hippopotamidae	NA	NA	Hexaprotodon	aethiopicus	1	0	1.46	3 >< Okote	0	2.19	0.92	24.3	641	26.9	620
3	Okote	Artiodactyla	Hippopotamidae	NA	NA	Hexaprotodon	karumensis	1	0	1.46	3 >< Okote	0	2.19	0.92	24.3	641	26.9	620
3	Okote	Primates	Hominidae	Homininae	Hominini	Australopithecus	boisei	1	0	1.46	3 >< Okote	0	2.19	0.92	24.3	641	26.9	620
3	Okote	Primates	Cercopithecidae	Colobinae	Colobini	Colobus	NA	1	0	1.46	3 >< Okote	0	2.19	0.92	24.3	641	26.9	620
3	Okote	Primates	Cercopithecidae	Cercopithecinae	Theropithecini	Theropithecus	oswaldi	2	0	1.46	3 >< Okote	0	2.19	0.92	24.3	641	26.9	620
3	Okote	Primates	Cercopithecidae	Cercopithecinae	Theropithecini	Theropithecus	oswaldi	2	0	1.46	3 >< Okote	0	2.19	0.92	24.3	641	26.9	620
3	Okote	Primates	Cercopithecidae	Cercopithecinae	Papionini	Cercocebus	NA	1	0	1.46	3 >< Okote	0	2.19	0.92	24.3	641	26.9	620
3	Okote	Artiodactyla	Suidae	Suinae	NA	Kolpochoerus	heseloni	2	0	1.46	3 >< Okote	0	2.19	0.92	24.3	641	26.9	620
3	Okote	Artiodactyla	Bovidae	NA	Bovini	Pelorovis	turkanensis	3	2	1.46	3 >< Okote	0	2.19	0.92	24.3	641	26.9	620
3	Okote	Carnivora	Felidae	Machairodontinae	Metailurini	Dinofelis	piveteaui	NA	NA	1.46	3 >< Okote	0	2.19	0.92	24.3	641	26.9	620
3	Okote	Primates	Cercopithecidae	Cercopithecinae	Papionini	Cercocebus	NA	1	0	1.46	3 >< Okote	0	2.19	0.92	24.3	641	26.9	620
3	Okote	Primates	Cercopithecidae	Cercopithecinae	Papionini	Cercocebus	NA	1	0	1.46	3 >< Okote	0	2.19	0.92	24.3	641	26.9	620
3	Okote	Primates	Hominidae	Homininae	Hominini	NA	NA	1	0	1.46	3 >< Okote	0	2.19	0.92	24.3	641	26.9	620
3	Okote	Primates	Cercopithecidae	Cercopithecinae	Papionini	Cercocebus	NA	1	0	1.46	3 >< Okote	0	2.19	0.92	24.3	641	26.9	620
3	Okote	Primates	Cercopithecidae	Cercopithecinae	Papionini	Cercocebus	NA	1	0	1.46	3 >< Okote	0	2.19	0.92	24.3	641	26.9	620
3	Okote	Primates	Cercopithecidae	Cercopithecinae	Papionini	Cercocebus	NA	1	0	1.46	3 >< Okote	0	2.19	0.92	24.3	641	26.9	620
3	Okote	Artiodactyla	Bovidae	NA	Alcelaphini	Megalotragus	isaaci	3	2	1.46	3 >< Okote	0	2.19	0.92	24.3	641	26.9	620
3	Okote	Primates	Hominidae	Homininae	Hominini	Homo	erectus	1	0	1.46	3 >< Okote	1	2.19	0.92	24.3	641	26.9	620
6	KBS	Artiodactyla	Bovidae	NA	Reduncini	Menelikia	lyrocera	3	2	1.7	6 >< KBS	1	2.35	1.29	23.7	558	23.2	788
6	KBS	Artiodactyla	Bovidae	NA	Reduncini	Menelikia	lyrocera	3	2	1.7	6 >< KBS	0	2.35	1.29	23.7	558	23.2	788
6	Okote	Artiodactyla	Suidae	Suinae	NA	Metridiochoerus	hopwoodi	3	0	1.46	6 >< Okote	1	2.23	0.82	24.4	552	27.4	521
6	Okote	Artiodactyla	Suidae	Suinae	NA	Metridiochoerus	modestus	3	0	1.46	6 >< Okote	1	2.23	0.82	24.4	552	27.4	521
6	KBS	Perissodactyla	Equidae	NA	Equini	Equus	NA	3	2	1.7	6 >< KBS	1	2.35	1.29	23.7	558	23.2	788
6	KBS	Artiodactyla	Hippopotamidae	NA	NA	Hexaprotodon	karumensis	1	0	1.7	6 >< KBS	1	2.35	1.29	23.7	558	23.2	788
6	KBS	Artiodactyla	Hippopotamidae	NA	NA	Hexaprotodon	karumensis	1	0	1.7	6 >< KBS	0	2.35	1.29	23.7	558	23.2	788
6	Okote	Artiodactyla	Hippopotamidae	NA	NA	Hexaprotodon	karumensis	1	0	1.46	6 >< Okote	1	2.23	0.82	24.4	552	27.4	521
6	Okote	Artiodactyla	Bovidae	NA	Reduncini	Kobus	sigmoidalis	3	2	1.46	6 >< Okote	1	2.23	0.82	24.4	552	27.4	521
6	Okote	Primates	Hominidae	Homininae	Hominini	Homo	erectus	1	0	1.46	6 >< Okote	1	2.23	0.82	24.4	552	27.4	521
6	KBS	Proboscidea	Elephantidae	NA	NA	Elephas	recki ileretensis	3	0	1.7	6 >< KBS	1	2.35	1.29	23.7	558	23.2	788
6	KBS	Artiodactyla	Giraffidae	NA	Giraffini	Giraffa	stillei	1	2	1.7	6 >< KBS	1	2.35	1.29	23.7	558	23.2	788
6	KBS	Artiodactyla	Bovidae	NA	Reduncini	Kobus	kob	3	2	1.7	6 >< KBS	1	2.35	1.29	23.7	558	23.2	788
6	KBS	Artiodactyla	Bovidae	NA	Aepycerotini	Aepyceros	melampus	3	2	1.7	6 >< KBS	1	2.35	1.29	23.7	558	23.2	788
6	KBS	Artiodactyla	Bovidae	NA	Alcelaphini	Damaliscus	eppsi	3	2	1.7	6 >< KBS	1	2.35	1.29	23.7	558	23.2	788
6	KBS	Artiodactyla	Bovidae	NA	Tragelaphini	Tragelaphus	strepsiceros	2	2	1.7	6 >< KBS	1	2.35	1.29	23.7	558	23.2	788
6	KBS	Artiodactyla	Bovidae	NA	Bovini	Pelorovis	oldowayensis	3	2	1.7	6 >< KBS	1	2.35	1.29	23.7	558	23.2	788
6	KBS	Artiodactyla	Bovidae	NA	Reduncini	Menelikia	lyrocera	3	2	1.7	6 >< KBS	0	2.35	1.29	23.7	558	23.2	788
6	KBS	Artiodactyla	Bovidae	NA	Reduncini	Menelikia	lyrocera	3	2	1.7	6 >< KBS	0	2.35	1.29	23.7	558	23.2	788
6	KBS	Artiodactyla	Bovidae	NA	Reduncini	Menelikia	lyrocera	3	2	1.7	6 >< KBS	0	2.35	1.29	23.7	558	23.2	788
6	KBS	Artiodactyla	Bovidae	NA	Reduncini	Menelikia	lyrocera	3	2	1.7	6 >< KBS	0	2.35	1.29	23.7	558	23.2	788
6	KBS	Artiodactyla	Bovidae	NA	Alcelaphini	Damaliscus	eppsi	3	2	1.7	6 >< KBS	0	2.35	1.29	23.7	558	23.2	788
6	KBS	Artiodactyla	Bovidae	NA	Reduncini	Menelikia	lyrocera	3	2	1.7	6 >< KBS	0	2.35	1.29	23.7	558	23.2	788
6	KBS	Artiodactyla	Bovidae	NA	Alcelaphini	Damaliscus	eppsi	3	2	1.7	6 >< KBS	0	2.35	1.29	23.7	558	23.2	788
6	KBS	Primates	Hominidae	Homininae	Hominini	Paranthropus	boisei	1	0	1.7	6 >< KBS	1	2.35	1.29	23.7	558	23.2	788
6	Okote	Primates	Hominidae	Homininae	Hominini	Homo	erectus	1	0	1.46	6 >< Okote	0	2.23	0.82	24.4	552	27.4	521
6	Okote	Primates	Hominidae	Homininae	Hominini	NA	NA	1	0	1.46	6 >< Okote	0	2.23	0.82	24.4	552	27.4	521
6	KBS	Artiodactyla	Suidae	Suinae	NA	Kolpochoerus	heseloni	2	0	1.7	6 >< KBS	1	2.35	1.29	23.7	558	23.2	788
6	Okote	Perissodactyla	Equidae	NA	Equini	Equus	NA	3	2	1.46	6 >< Okote	1	2.23	0.82	24.4	552	27.4	521
6	Okote	Artiodactyla	Suidae	Suinae	NA	Kolpochoerus	heseloni	2	0	1.46	6 >< Okote	1	2.23	0.82	24.4	552	27.4	521
6	Okote	Artiodactyla	Suidae	Suinae	NA	Metridiochoerus	compactus	3	0	1.46	6 >< Okote	1	2.23	0.82	24.4	552	27.4	521
6	Okote	Artiodactyla	Suidae	Suinae	NA	Metridiochoerus	compactus	3	0	1.46	6 >< Okote	0	2.23	0.82	24.4	552	27.4	521
6	Okote	Artiodactyla	Suidae	Suinae	NA	Metridiochoerus	compactus	3	0	1.46	6 >< Okote	0	2.23	0.82	24.4	552	27.4	521
6	Okote	Artiodactyla	Suidae	Suinae	NA	Metridiochoerus	andrewsi	3	0	1.46	6 >< Okote	1	2.23	0.82	24.4	552	27.4	521
6	Okote	Artiodactyla	Suidae	Suinae	NA	Metridiochoerus	NA	3	0	1.46	6 >< Okote	0	2.23	0.82	24.4	552	27.4	521
6	Okote	Artiodactyla	Bovidae	NA	Tragelaphini	Tragelaphus	NA	2	2	1.46	6 >< Okote	1	2.23	0.82	24.4	552	27.4	521
6	Okote	Artiodactyla	Bovidae	NA	Reduncini	Kobus	NA	3	2	1.46	6 >< Okote	0	2.23	0.82	24.4	552	27.4	521
6	Okote	Artiodactyla	Bovidae	NA	Reduncini	Kobus	NA	3	2	1.46	6 >< Okote	0	2.23	0.82	24.4	552	27.4	521
6	Okote	Primates	Cercopithecidae	Cercopithecinae	Theropithecini	Theropithecus	oswaldi	2	0	1.46	6 >< Okote	1	2.23	0.82	24.4	552	27.4	521
6	Okote	Primates	Cercopithecidae	Cercopithecinae	Theropithecini	Theropithecus	oswaldi	2	0	1.46	6 >< Okote	0	2.23	0.82	24.4	552	27.4	521
6	Okote	Artiodactyla	Bovidae	NA	Alcelaphini	Damaliscus	NA	3	2	1.46	6 >< Okote	1	2.23	0.82	24.4	552	27.4	521
6	Okote	Artiodactyla	Suidae	Suinae	NA	Metridiochoerus	andrewsi	3	0	1.46	6 >< Okote	0	2.23	0.82	24.4	552	27.4	521
6	Okote	Artiodactyla	Suidae	Suinae	NA	Kolpochoerus	heseloni	2	0	1.46	6 >< Okote	0	2.23	0.82	24.4	552	27.4	521
6	Okote	Artiodactyla	Suidae	Suinae	NA	Kolpochoerus	heseloni	2	0	1.46	6 >< Okote	0	2.23	0.82	24.4	552	27.4	521
6	Okote	Primates	Hominidae	Homininae	Hominini	NA	NA	1	0	1.46	6 >< Okote	0	2.23	0.82	24.4	552	27.4	521
6	KBS	Artiodactyla	Bovidae	NA	Alcelaphini	Megalotragus	isaaci	3	2	1.7	6 >< KBS	1	2.35	1.29	23.7	558	23.2	788
6	KBS	Artiodactyla	Bovidae	NA	Antilopini	Gazella	praethomsoni	3	2	1.7	6 >< KBS	1	2.35	1.29	23.7	558	23.2	788
6	Okote	Artiodactyla	Bovidae	NA	NA	NA	NA	NA	2	1.46	6 >< Okote	0	2.23	0.82	24.4	552	27.4	521
6	Okote	Primates	Cercopithecidae	Colobinae	Colobini	NA	NA	1	0	1.46	6 >< Okote	1	2.23	0.82	24.4	552	27.4	521
6	Okote	Artiodactyla	Suidae	NA	NA	NA	NA	NA	0	1.46	6 >< Okote	0	2.23	0.82	24.4	552	27.4	521
6	Okote	Artiodactyla	Bovidae	NA	NA	NA	NA	NA	2	1.46	6 >< Okote	0	2.23	0.82	24.4	552	27.4	521
6	Okote	Artiodactyla	Bovidae	NA	NA	NA	NA	NA	2	1.46	6 >< Okote	0	2.23	0.82	24.4	552	27.4	521
6	Okote	Artiodactyla	Bovidae	NA	cf Reduncini	NA	NA	3	2	1.46	6 >< Okote	1	2.23	0.82	24.4	552	27.4	521
6	Okote	Carnivora	NA	NA	NA	NA	NA	NA	NA	1.46	6 >< Okote	0	2.23	0.82	24.4	552	27.4	521
6	Okote	Artiodactyla	Bovidae	NA	NA	NA	NA	NA	2	1.46	6 >< Okote	0	2.23	0.82	24.4	552	27.4	521
6	Okote	Carnivora	NA	NA	NA	NA	NA	NA	NA	1.46	6 >< Okote	0	2.23	0.82	24.4	552	27.4	521
6	Okote	Artiodactyla	Bovidae	NA	NA	NA	NA	NA	2	1.46	6 >< Okote	0	2.23	0.82	24.4	552	27.4	521
6	Okote	Artiodactyla	Giraffidae	NA	NA	NA	NA	1	2	1.46	6 >< Okote	1	2.23	0.82	24.4	552	27.4	521
6	Okote	Artiodactyla	Bovidae	NA	NA	NA	NA	NA	2	1.46	6 >< Okote	0	2.23	0.82	24.4	552	27.4	521
6	Okote	Artiodactyla	Suidae	NA	NA	NA	NA	NA	0	1.46	6 >< Okote	0	2.23	0.82	24.4	552	27.4	521
6	Okote	Artiodactyla	Bovidae	NA	NA	NA	NA	NA	2	1.46	6 >< Okote	0	2.23	0.82	24.4	552	27.4	521
6	Okote	Proboscidea	Elephantidae	NA	NA	Elephas	recki	3	0	1.46	6 >< Okote	1	2.23	0.82	24.4	552	27.4	521
6	Okote	Artiodactyla	Bovidae	NA	NA	NA	NA	NA	2	1.46	6 >< Okote	0	2.23	0.82	24.4	552	27.4	521
6	Okote	Artiodactyla	Bovidae	NA	NA	NA	NA	NA	2	1.46	6 >< Okote	0	2.23	0.82	24.4	552	27.4	521
6	Okote	Artiodactyla	Suidae	NA	NA	NA	NA	NA	0	1.46	6 >< Okote	0	2.23	0.82	24.4	552	27.4	521
6	Okote	Perissodactyla	Equidae	NA	Equini	Equus	NA	3	2	1.46	6 >< Okote	0	2.23	0.82	24.4	552	27.4	521
6	Okote	Artiodactyla	Bovidae	NA	Alcelaphini	NA	NA	3	2	1.46	6 >< Okote	0	2.23	0.82	24.4	552	27.4	521
6	Okote	Artiodactyla	Suidae	Suinae	NA	Metridiochoerus	NA	3	0	1.46	6 >< Okote	0	2.23	0.82	24.4	552	27.4	521
6	Okote	Artiodactyla	Bovidae	NA	Tragelaphini	Tragelaphus	NA	2	2	1.46	6 >< Okote	0	2.23	0.82	24.4	552	27.4	521
6	Okote	Artiodactyla	Bovidae	NA	Alcelaphini	Beatragus	antiquus	3	2	1.46	6 >< Okote	1	2.23	0.82	24.4	552	27.4	521
6	Okote	Artiodactyla	Suidae	NA	NA	NA	NA	NA	0	1.46	6 >< Okote	0	2.23	0.82	24.4	552	27.4	521
6	Okote	Artiodactyla	Suidae	NA	NA	NA	NA	NA	0	1.46	6 >< Okote	0	2.23	0.82	24.4	552	27.4	521
6	Okote	Primates	Cercopithecidae	Cercopithecinae	Papionini	Papio	NA	1	0	1.46	6 >< Okote	1	2.23	0.82	24.4	552	27.4	521
6	Okote	Primates	Cercopithecidae	Cercopithecinae	Theropithecini	Theropithecus	NA	1	0	1.46	6 >< Okote	0	2.23	0.82	24.4	552	27.4	521
6	Okote	Artiodactyla	Bovidae	NA	NA	NA	NA	NA	2	1.46	6 >< Okote	0	2.23	0.82	24.4	552	27.4	521
6	Okote	Artiodactyla	Bovidae	NA	NA	NA	NA	NA	2	1.46	6 >< Okote	0	2.23	0.82	24.4	552	27.4	521
6	Okote	Perissodactyla	Equidae	NA	Equini	Equus	NA	3	2	1.46	6 >< Okote	0	2.23	0.82	24.4	552	27.4	521
6	Okote	Perissodactyla	Equidae	NA	Equini	Equus	NA	3	2	1.46	6 >< Okote	0	2.23	0.82	24.4	552	27.4	521
6	Okote	Primates	Cercopithecidae	Cercopithecinae	Papionini	Cercocebus	NA	1	0	1.46	6 >< Okote	1	2.23	0.82	24.4	552	27.4	521
6	Okote	Artiodactyla	Hippopotamidae	NA	NA	Hexaprotodon	aethiopicus	1	0	1.46	6 >< Okote	1	2.23	0.82	24.4	552	27.4	521
6	Okote	Artiodactyla	Suidae	Suinae	NA	Kolpochoerus	NA	2	0	1.46	6 >< Okote	0	2.23	0.82	24.4	552	27.4	521
6	Okote	Artiodactyla	Bovidae	NA	NA	NA	NA	NA	2	1.46	6 >< Okote	0	2.23	0.82	24.4	552	27.4	521
6	Okote	Artiodactyla	Bovidae	NA	cf Reduncini	NA	NA	3	2	1.46	6 >< Okote	0	2.23	0.82	24.4	552	27.4	521
6	Okote	Artiodactyla	Bovidae	NA	NA	NA	NA	NA	2	1.46	6 >< Okote	0	2.23	0.82	24.4	552	27.4	521
6	Okote	Artiodactyla	Bovidae	NA	Reduncini	NA	NA	3	2	1.46	6 >< Okote	0	2.23	0.82	24.4	552	27.4	521
6	Okote	Rodentia	Hystricidae	NA	NA	Hystrix	NA	NA	NA	1.46	6 >< Okote	0	2.23	0.82	24.4	552	27.4	521
6	Okote	Primates	Cercopithecidae	Cercopithecinae	Theropithecini	Theropithecus	NA	1	0	1.46	6 >< Okote	0	2.23	0.82	24.4	552	27.4	521
6	Okote	Artiodactyla	Bovidae	NA	Tragelaphini	NA	NA	2	2	1.46	6 >< Okote	0	2.23	0.82	24.4	552	27.4	521
6	Okote	Carnivora	Felidae	Machairodontinae	Homotheriini	Homotherium	sp	NA	NA	1.46	6 >< Okote	0	2.23	0.82	24.4	552	27.4	521
6	Okote	Artiodactyla	Bovidae	NA	NA	NA	NA	NA	2	1.46	6 >< Okote	0	2.23	0.82	24.4	552	27.4	521
6	Okote	Perissodactyla	Equidae	NA	NA	NA	NA	3	2	1.46	6 >< Okote	0	2.23	0.82	24.4	552	27.4	521
6	Okote	Artiodactyla	Bovidae	NA	NA	NA	NA	NA	2	1.46	6 >< Okote	0	2.23	0.82	24.4	552	27.4	521
6	Okote	Artiodactyla	Suidae	Suinae	NA	Kolpochoerus	NA	2	0	1.46	6 >< Okote	0	2.23	0.82	24.4	552	27.4	521
6	Okote	Artiodactyla	Suidae	Suinae	NA	Kolpochoerus	NA	2	0	1.46	6 >< Okote	0	2.23	0.82	24.4	552	27.4	521
6	Okote	Perissodactyla	Equidae	NA	Hipparionini	Hipparion	NA	3	2	1.46	6 >< Okote	1	2.23	0.82	24.4	552	27.4	521
6	Okote	Artiodactyla	Bovidae	NA	NA	NA	NA	NA	2	1.46	6 >< Okote	0	2.23	0.82	24.4	552	27.4	521
6	Okote	Artiodactyla	Bovidae	NA	NA	NA	NA	NA	2	1.46	6 >< Okote	0	2.23	0.82	24.4	552	27.4	521
6	Okote	Artiodactyla	Bovidae	NA	NA	NA	NA	NA	2	1.46	6 >< Okote	0	2.23	0.82	24.4	552	27.4	521
6	Okote	Artiodactyla	Suidae	NA	NA	NA	NA	NA	0	1.46	6 >< Okote	0	2.23	0.82	24.4	552	27.4	521
6	Okote	Artiodactyla	Hippopotamidae	NA	NA	Hexaprotodon	NA	1	0	1.46	6 >< Okote	0	2.23	0.82	24.4	552	27.4	521
6	Okote	Artiodactyla	Suidae	NA	NA	NA	NA	NA	0	1.46	6 >< Okote	0	2.23	0.82	24.4	552	27.4	521
6	Okote	Primates	Cercopithecidae	NA	NA	NA	NA	1	0	1.46	6 >< Okote	0	2.23	0.82	24.4	552	27.4	521
6	Okote	Artiodactyla	Bovidae	NA	NA	NA	NA	NA	2	1.46	6 >< Okote	0	2.23	0.82	24.4	552	27.4	521
6	Okote	Primates	Cercopithecidae	NA	NA	NA	NA	1	0	1.46	6 >< Okote	0	2.23	0.82	24.4	552	27.4	521
6	Okote	Perissodactyla	Equidae	NA	NA	NA	NA	3	2	1.46	6 >< Okote	0	2.23	0.82	24.4	552	27.4	521
6	Okote	Artiodactyla	Bovidae	NA	NA	NA	NA	NA	2	1.46	6 >< Okote	0	2.23	0.82	24.4	552	27.4	521
6	Okote	Artiodactyla	Hippopotamidae	NA	NA	NA	NA	1	0	1.46	6 >< Okote	0	2.23	0.82	24.4	552	27.4	521
6	Okote	Artiodactyla	Suidae	NA	NA	NA	NA	NA	0	1.46	6 >< Okote	0	2.23	0.82	24.4	552	27.4	521
6	Okote	Primates	Cercopithecidae	Cercopithecinae	Theropithecini	Theropithecus	NA	1	0	1.46	6 >< Okote	0	2.23	0.82	24.4	552	27.4	521
6	Okote	Artiodactyla	Bovidae	NA	NA	NA	NA	NA	2	1.46	6 >< Okote	0	2.23	0.82	24.4	552	27.4	521
6	Okote	Artiodactyla	Bovidae	NA	NA	NA	NA	NA	2	1.46	6 >< Okote	0	2.23	0.82	24.4	552	27.4	521
6	Okote	Artiodactyla	Bovidae	NA	NA	NA	NA	NA	2	1.46	6 >< Okote	0	2.23	0.82	24.4	552	27.4	521
6	Okote	Primates	Cercopithecidae	Cercopithecinae	Theropithecini	Theropithecus	NA	1	0	1.46	6 >< Okote	0	2.23	0.82	24.4	552	27.4	521
6	Okote	Artiodactyla	Bovidae	NA	NA	NA	NA	NA	2	1.46	6 >< Okote	0	2.23	0.82	24.4	552	27.4	521
6	Okote	Proboscidea	Elephantidae	NA	NA	NA	NA	3	0	1.46	6 >< Okote	0	2.23	0.82	24.4	552	27.4	521
6	Okote	Artiodactyla	Bovidae	NA	NA	NA	NA	NA	2	1.46	6 >< Okote	0	2.23	0.82	24.4	552	27.4	521
6	Okote	Artiodactyla	Hippopotamidae	NA	NA	NA	NA	1	0	1.46	6 >< Okote	0	2.23	0.82	24.4	552	27.4	521
6	KBS	Artiodactyla	Bovidae	NA	Bovini	Pelorovis	turkanensis	3	2	1.7	6 >< KBS	1	2.35	1.29	23.7	558	23.2	788
6	KBS	Artiodactyla	Bovidae	NA	Bovini	Pelorovis	turkanensis	3	2	1.7	6 >< KBS	0	2.35	1.29	23.7	558	23.2	788
6	KBS	Artiodactyla	Bovidae	NA	Reduncini	NA	NA	3	2	1.7	6 >< KBS	0	2.35	1.29	23.7	558	23.2	788
6	KBS	Artiodactyla	Hippopotamidae	NA	NA	Hexaprotodon	karumensis	1	0	1.7	6 >< KBS	0	2.35	1.29	23.7	558	23.2	788
6	KBS	Artiodactyla	Hippopotamidae	NA	NA	Hexaprotodon	karumensis	1	0	1.7	6 >< KBS	0	2.35	1.29	23.7	558	23.2	788
6	KBS	Artiodactyla	Hippopotamidae	NA	NA	Hexaprotodon	aethiopicus	1	0	1.7	6 >< KBS	1	2.35	1.29	23.7	558	23.2	788
6	Okote	Primates	Cercopithecidae	Cercopithecinae	Theropithecini	Theropithecus	oswaldi	2	0	1.46	6 >< Okote	0	2.23	0.82	24.4	552	27.4	521
6	Okote	Primates	Cercopithecidae	Cercopithecinae	Theropithecini	Theropithecus	oswaldi	2	0	1.46	6 >< Okote	0	2.23	0.82	24.4	552	27.4	521
6	Okote	Primates	Cercopithecidae	Cercopithecinae	Theropithecini	Theropithecus	oswaldi	2	0	1.46	6 >< Okote	0	2.23	0.82	24.4	552	27.4	521
6	KBS	Artiodactyla	Giraffidae	NA	Giraffini	Giraffa	NA	1	2	1.7	6 >< KBS	0	2.35	1.29	23.7	558	23.2	788
6	Okote	Perissodactyla	Equidae	NA	Equini	Equus	NA	3	2	1.46	6 >< Okote	0	2.23	0.82	24.4	552	27.4	521
6	Okote	Perissodactyla	Equidae	NA	Equini	Equus	NA	3	2	1.46	6 >< Okote	0	2.23	0.82	24.4	552	27.4	521
6	Okote	Artiodactyla	Bovidae	NA	cf Antilopini	NA	NA	3	2	1.46	6 >< Okote	1	2.23	0.82	24.4	552	27.4	521
6	Okote	Artiodactyla	Bovidae	NA	Reduncini	NA	NA	3	2	1.46	6 >< Okote	0	2.23	0.82	24.4	552	27.4	521
6	Okote	Artiodactyla	Bovidae	NA	Alcelaphini	NA	NA	3	2	1.46	6 >< Okote	0	2.23	0.82	24.4	552	27.4	521
6	Okote	Primates	Cercopithecidae	Cercopithecinae	Theropithecini	Theropithecus	oswaldi	2	0	1.46	6 >< Okote	0	2.23	0.82	24.4	552	27.4	521
6	KBS	Artiodactyla	Hippopotamidae	NA	NA	Hexaprotodon	aethiopicus	1	0	1.7	6 >< KBS	0	2.35	1.29	23.7	558	23.2	788
6	Okote	Carnivora	Hyaenidae	NA	NA	Crocuta	ultra	NA	NA	1.46	6 >< Okote	0	2.23	0.82	24.4	552	27.4	521
6	Okote	Carnivora	Felidae	Machairodontinae	Smilodontini	Megantereon	sp	NA	NA	1.46	6 >< Okote	0	2.23	0.82	24.4	552	27.4	521
6	KBS	Artiodactyla	Bovidae	NA	Bovini	Pelorovis	turkanensis	3	2	1.7	6 >< KBS	0	2.35	1.29	23.7	558	23.2	788
6	Okote	Carnivora	Felidae	Machairodontinae	Metailurini	Dinofelis	piveteaui	NA	NA	1.46	6 >< Okote	0	2.23	0.82	24.4	552	27.4	521
6	Okote	Primates	Cercopithecidae	Cercopithecinae	Papionini	Cercocebus	NA	1	0	1.46	6 >< Okote	0	2.23	0.82	24.4	552	27.4	521
6	Okote	Primates	Cercopithecidae	NA	NA	NA	NA	1	0	1.46	6 >< Okote	0	2.23	0.82	24.4	552	27.4	521
6	KBS	Primates	Cercopithecidae	Cercopithecinae	Theropithecini	Theropithecus	oswaldi	2	0	1.7	6 >< KBS	1	2.35	1.29	23.7	558	23.2	788
6	Okote	Primates	Cercopithecidae	Cercopithecinae	Papionini	Cercocebus	NA	1	0	1.46	6 >< Okote	0	2.23	0.82	24.4	552	27.4	521
6	Okote	Primates	Cercopithecidae	NA	NA	NA	NA	1	0	1.46	6 >< Okote	0	2.23	0.82	24.4	552	27.4	521
6	Okote	Carnivora	Hyaenidae	NA	NA	Parahyaena	sp	NA	NA	1.46	6 >< Okote	0	2.23	0.82	24.4	552	27.4	521
6	Okote	Primates	Cercopithecidae	Cercopithecinae	Papionini	Cercocebus	NA	1	0	1.46	6 >< Okote	0	2.23	0.82	24.4	552	27.4	521
7	KBS	Artiodactyla	Hippopotamidae	NA	NA	Hippopotamus	gorgops	1	0	1.7	7 >< KBS	1	2.38	1.5	23.4	570	20.8	606
7	KBS	Artiodactyla	Bovidae	NA	Alcelaphini	Connochaetes	gentryi	3	2	1.7	7 >< KBS	1	2.38	1.5	23.4	570	20.8	606
7	KBS	Artiodactyla	Bovidae	NA	Reduncini	Kobus	kob	3	2	1.7	7 >< KBS	1	2.38	1.5	23.4	570	20.8	606
7	KBS	Artiodactyla	Bovidae	NA	Alcelaphini	Megalotragus	isaaci	3	2	1.7	7 >< KBS	1	2.38	1.5	23.4	570	20.8	606
7	KBS	Perissodactyla	Equidae	NA	Equini	Equus	koobiforensis	3	2	1.7	7 >< KBS	1	2.38	1.5	23.4	570	20.8	606
7	KBS	Perissodactyla	Equidae	NA	Equini	Equus	koobiforensis	3	2	1.7	7 >< KBS	0	2.38	1.5	23.4	570	20.8	606
7	KBS	Artiodactyla	Bovidae	NA	Alcelaphini	Damaliscus	eppsi	3	2	1.7	7 >< KBS	1	2.38	1.5	23.4	570	20.8	606
7	KBS	Artiodactyla	Hippopotamidae	NA	NA	Hexaprotodon	karumensis	1	0	1.7	7 >< KBS	1	2.38	1.5	23.4	570	20.8	606
7	KBS	Artiodactyla	Bovidae	NA	Tragelaphini	NA	NA	2	2	1.7	7 >< KBS	1	2.38	1.5	23.4	570	20.8	606
8	KBS	Artiodactyla	Bovidae	NA	Reduncini	Kobus	leche	3	2	1.7	8 >< KBS	1	2.39	1.3	23.6	499	23.1	699
8	KBS	Artiodactyla	Bovidae	NA	Alcelaphini	Connochaetes/Damaliscus	NA	3	2	1.7	8 >< KBS	1	2.39	1.3	23.6	499	23.1	699
8	KBS	Artiodactyla	Suidae	Suinae	NA	Kolpochoerus	heseloni	2	0	1.7	8 >< KBS	1	2.39	1.3	23.6	499	23.1	699
8	Okote	Artiodactyla	Suidae	Suinae	NA	Kolpochoerus	heseloni	2	0	1.46	8 >< Okote	1	1.95	0.95	24.5	952	22	1319
8	Okote	Artiodactyla	Suidae	Suinae	NA	Kolpochoerus	heseloni	2	0	1.46	8 >< Okote	0	1.95	0.95	24.5	952	22	1319
8	KBS	Artiodactyla	Suidae	Suinae	NA	Kolpochoerus	heseloni	2	0	1.7	8 >< KBS	0	2.39	1.3	23.6	499	23.1	699
8	Okote	Artiodactyla	Suidae	Suinae	NA	Kolpochoerus	heseloni	2	0	1.46	8 >< Okote	0	1.95	0.95	24.5	952	22	1319
8	Okote	Artiodactyla	Suidae	Suinae	NA	Kolpochoerus	heseloni	2	0	1.46	8 >< Okote	0	1.95	0.95	24.5	952	22	1319
8	Okote	Primates	Cercopithecidae	Colobinae	Colobini	Colobus	NA	1	0	1.46	8 >< Okote	1	1.95	0.95	24.5	952	22	1319
8	KBS	Perissodactyla	Rhinocerotidae	NA	Dicerotini	Ceratotherium	simum	3	2	1.7	8 >< KBS	1	2.39	1.3	23.6	499	23.1	699
8	KBS	Artiodactyla	Giraffidae	NA	Giraffini	Giraffa	stillei	1	2	1.7	8 >< KBS	1	2.39	1.3	23.6	499	23.1	699
8	KBS	Artiodactyla	Giraffidae	NA	Sivatheriini	Sivatherium	maurusium	2	2	1.7	8 >< KBS	1	2.39	1.3	23.6	499	23.1	699
8	Okote	Artiodactyla	Hippopotamidae	NA	NA	Hippopotamus	gorgops	1	0	1.46	8 >< Okote	1	1.95	0.95	24.5	952	22	1319
8	KBS	Artiodactyla	Hippopotamidae	NA	NA	Hexaprotodon	karumensis	1	0	1.7	8 >< KBS	1	2.39	1.3	23.6	499	23.1	699
8	KBS	Perissodactyla	Equidae	NA	Equini	Equus	NA	3	2	1.7	8 >< KBS	1	2.39	1.3	23.6	499	23.1	699
8	KBS	Proboscidea	Elephantidae	NA	NA	Elephas	recki ileretensis	3	0	1.7	8 >< KBS	1	2.39	1.3	23.6	499	23.1	699
8	KBS	Proboscidea	Elephantidae	NA	NA	Elephas	recki ileretensis	3	0	1.7	8 >< KBS	0	2.39	1.3	23.6	499	23.1	699
8	KBS	Artiodactyla	Hippopotamidae	NA	NA	Hexaprotodon	aethiopicus	1	0	1.7	8 >< KBS	1	2.39	1.3	23.6	499	23.1	699
8	KBS	Perissodactyla	Equidae	NA	Equini	Equus	NA	3	2	1.7	8 >< KBS	0	2.39	1.3	23.6	499	23.1	699
8	KBS	Artiodactyla	Hippopotamidae	NA	NA	Hippopotamus	gorgops	1	0	1.7	8 >< KBS	1	2.39	1.3	23.6	499	23.1	699
8	Upper Burgi	Primates	Cercopithecidae	Colobinae	Colobini	Rhinocolobus	turkanaensis	1	0	1.91	8 >< Upper Burgi	1	2	1	24.4	920	27.6	349
8	Okote	Primates	Hominidae	Homininae	Hominini	NA	NA	1	0	1.46	8 >< Okote	0	1.95	0.95	24.5	952	22	1319
8	Okote	Primates	Hominidae	Homininae	Hominini	NA	NA	1	0	1.46	8 >< Okote	0	1.95	0.95	24.5	952	22	1319
8	Okote	Primates	Cercopithecidae	Cercopithecinae	Papionini	Cercocebus	NA	1	0	1.46	8 >< Okote	1	1.95	0.95	24.5	952	22	1319
8	KBS	Proboscidea	Elephantidae	NA	NA	Elephas	recki ileretensis	3	0	1.7	8 >< KBS	0	2.39	1.3	23.6	499	23.1	699
8	Okote	Primates	Cercopithecidae	Cercopithecinae	Theropithecini	Theropithecus	oswaldi	2	0	1.46	8 >< Okote	1	1.95	0.95	24.5	952	22	1319
8	Okote	Primates	Cercopithecidae	Cercopithecinae	Theropithecini	Theropithecus	oswaldi	2	0	1.46	8 >< Okote	0	1.95	0.95	24.5	952	22	1319
8	Okote	Primates	Cercopithecidae	Cercopithecinae	Theropithecini	Theropithecus	oswaldi	2	0	1.46	8 >< Okote	0	1.95	0.95	24.5	952	22	1319
8	Okote	Primates	Cercopithecidae	Cercopithecinae	Theropithecini	Theropithecus	oswaldi	2	0	1.46	8 >< Okote	0	1.95	0.95	24.5	952	22	1319
8	Okote	Primates	Cercopithecidae	Cercopithecinae	Theropithecini	Theropithecus	oswaldi	2	0	1.46	8 >< Okote	0	1.95	0.95	24.5	952	22	1319
8	Okote	Primates	Cercopithecidae	Cercopithecinae	Theropithecini	Theropithecus	oswaldi	2	0	1.46	8 >< Okote	0	1.95	0.95	24.5	952	22	1319
8	Okote	Artiodactyla	Suidae	Suinae	NA	Metridiochoerus	compactus	3	0	1.46	8 >< Okote	1	1.95	0.95	24.5	952	22	1319
8	Okote	Artiodactyla	Suidae	Suinae	NA	Metridiochoerus	compactus	3	0	1.46	8 >< Okote	0	1.95	0.95	24.5	952	22	1319
8	Okote	Artiodactyla	Suidae	Suinae	NA	Metridiochoerus	compactus	3	0	1.46	8 >< Okote	0	1.95	0.95	24.5	952	22	1319
8	Okote	Primates	Cercopithecidae	Cercopithecinae	Theropithecini	Theropithecus	oswaldi	2	0	1.46	8 >< Okote	0	1.95	0.95	24.5	952	22	1319
8	Okote	Primates	Cercopithecidae	Cercopithecinae	Papionini	Cercocebus	NA	1	0	1.46	8 >< Okote	0	1.95	0.95	24.5	952	22	1319
8	KBS	Artiodactyla	Bovidae	NA	Bovini	Pelorovis	turkanensis	3	2	1.7	8 >< KBS	1	2.39	1.3	23.6	499	23.1	699
8	KBS	Artiodactyla	Bovidae	NA	Reduncini	NA	NA	3	2	1.7	8 >< KBS	0	2.39	1.3	23.6	499	23.1	699
8	KBS	Artiodactyla	Bovidae	NA	Reduncini	Kobus	kob	3	2	1.7	8 >< KBS	1	2.39	1.3	23.6	499	23.1	699
8	KBS	Artiodactyla	Bovidae	NA	Reduncini	NA	NA	3	2	1.7	8 >< KBS	0	2.39	1.3	23.6	499	23.1	699
8	Upper Burgi	Artiodactyla	Bovidae	NA	Reduncini	Kobus	sigmoidalis	3	2	1.91	8 >< Upper Burgi	1	2	1	24.4	920	27.6	349
8	Okote	Perissodactyla	Equidae	NA	Equini	Equus	NA	3	2	1.46	8 >< Okote	1	1.95	0.95	24.5	952	22	1319
8	Okote	Artiodactyla	Suidae	Suinae	NA	Metridiochoerus	compactus	3	0	1.46	8 >< Okote	0	1.95	0.95	24.5	952	22	1319
8	Okote	Perissodactyla	Equidae	NA	Hipparionini	Hipparion	ethiopicum	3	2	1.46	8 >< Okote	1	1.95	0.95	24.5	952	22	1319
8	Okote	Artiodactyla	Suidae	Suinae	NA	Metridiochoerus	compactus	3	0	1.46	8 >< Okote	0	1.95	0.95	24.5	952	22	1319
8	Okote	Primates	Cercopithecidae	Cercopithecinae	Theropithecini	Theropithecus	oswaldi	2	0	1.46	8 >< Okote	0	1.95	0.95	24.5	952	22	1319
8	Okote	Primates	Cercopithecidae	Cercopithecinae	Theropithecini	Theropithecus	oswaldi	2	0	1.46	8 >< Okote	0	1.95	0.95	24.5	952	22	1319
8	KBS	Artiodactyla	Suidae	Suinae	NA	Kolpochoerus	heseloni	2	0	1.7	8 >< KBS	0	2.39	1.3	23.6	499	23.1	699
8	KBS	Artiodactyla	Suidae	Suinae	NA	Metridiochoerus	andrewsi	3	0	1.7	8 >< KBS	1	2.39	1.3	23.6	499	23.1	699
8	Okote	Artiodactyla	Suidae	Suinae	NA	Metridiochoerus	compactus	3	0	1.46	8 >< Okote	0	1.95	0.95	24.5	952	22	1319
8	Okote	Artiodactyla	Suidae	Suinae	NA	Metridiochoerus	compactus	3	0	1.46	8 >< Okote	0	1.95	0.95	24.5	952	22	1319
8	Okote	Artiodactyla	Suidae	Suinae	NA	Metridiochoerus	compactus	3	0	1.46	8 >< Okote	0	1.95	0.95	24.5	952	22	1319
8	KBS	Artiodactyla	Suidae	Suinae	NA	Metridiochoerus	andrewsi	3	0	1.7	8 >< KBS	0	2.39	1.3	23.6	499	23.1	699
8	Okote	Artiodactyla	Suidae	Suinae	NA	Kolpochoerus	heseloni	2	0	1.46	8 >< Okote	0	1.95	0.95	24.5	952	22	1319
8	Okote	Artiodactyla	Suidae	Suinae	NA	Kolpochoerus	heseloni	2	0	1.46	8 >< Okote	0	1.95	0.95	24.5	952	22	1319
8	Okote	Artiodactyla	Bovidae	NA	NA	NA	NA	NA	2	1.46	8 >< Okote	0	1.95	0.95	24.5	952	22	1319
8	Okote	Perissodactyla	Equidae	NA	NA	NA	NA	3	2	1.46	8 >< Okote	0	1.95	0.95	24.5	952	22	1319
8	Okote	Perissodactyla	Equidae	NA	NA	NA	NA	3	2	1.46	8 >< Okote	0	1.95	0.95	24.5	952	22	1319
8	Okote	Artiodactyla	Hippopotamidae	NA	NA	NA	NA	1	0	1.46	8 >< Okote	0	1.95	0.95	24.5	952	22	1319
8	Okote	Artiodactyla	Hippopotamidae	NA	NA	NA	NA	1	0	1.46	8 >< Okote	0	1.95	0.95	24.5	952	22	1319
8	Okote	Primates	Cercopithecidae	Cercopithecinae	Theropithecini	Theropithecus	oswaldi	2	0	1.46	8 >< Okote	0	1.95	0.95	24.5	952	22	1319
8	Okote	Primates	Cercopithecidae	Cercopithecinae	Papionini	NA	NA	1	0	1.46	8 >< Okote	0	1.95	0.95	24.5	952	22	1319
8	Okote	Artiodactyla	Bovidae	NA	Alcelaphini	Damaliscus	NA	3	2	1.46	8 >< Okote	0	1.95	0.95	24.5	952	22	1319
8	Okote	Artiodactyla	Bovidae	NA	NA	NA	NA	NA	2	1.46	8 >< Okote	0	1.95	0.95	24.5	952	22	1319
8	Okote	Artiodactyla	Bovidae	NA	Alcelaphini	Damaliscus	eppsi	3	2	1.46	8 >< Okote	1	1.95	0.95	24.5	952	22	1319
8	Okote	Artiodactyla	Bovidae	NA	Alcelaphini	Damaliscus	NA	3	2	1.46	8 >< Okote	0	1.95	0.95	24.5	952	22	1319
8	Okote	Artiodactyla	Suidae	Suinae	NA	Kolpochoerus	heseloni	2	0	1.46	8 >< Okote	0	1.95	0.95	24.5	952	22	1319
8	Okote	Artiodactyla	Suidae	Suinae	NA	Kolpochoerus	heseloni	2	0	1.46	8 >< Okote	0	1.95	0.95	24.5	952	22	1319
8	Okote	Artiodactyla	Suidae	Suinae	NA	Kolpochoerus	heseloni	2	0	1.46	8 >< Okote	0	1.95	0.95	24.5	952	22	1319
8	Okote	Artiodactyla	Suidae	Suinae	NA	Kolpochoerus	heseloni	2	0	1.46	8 >< Okote	0	1.95	0.95	24.5	952	22	1319
8	Okote	Artiodactyla	Suidae	Suinae	NA	Metridiochoerus	NA	3	0	1.46	8 >< Okote	0	1.95	0.95	24.5	952	22	1319
8	Okote	Artiodactyla	Suidae	Suinae	NA	Kolpochoerus	heseloni	2	0	1.46	8 >< Okote	0	1.95	0.95	24.5	952	22	1319
8	Okote	Artiodactyla	Suidae	NA	NA	NA	NA	NA	0	1.46	8 >< Okote	0	1.95	0.95	24.5	952	22	1319
8	Okote	Artiodactyla	Bovidae	NA	NA	NA	NA	NA	2	1.46	8 >< Okote	0	1.95	0.95	24.5	952	22	1319
8	Okote	Artiodactyla	Suidae	Suinae	NA	Metridiochoerus	compactus	3	0	1.46	8 >< Okote	0	1.95	0.95	24.5	952	22	1319
8	Okote	Perissodactyla	Rhinocerotidae	NA	NA	NA	NA	NA	1	1.46	8 >< Okote	0	1.95	0.95	24.5	952	22	1319
8	KBS	Artiodactyla	Suidae	Suinae	NA	Metridiochoerus	andrewsi	3	0	1.7	8 >< KBS	0	2.39	1.3	23.6	499	23.1	699
8	KBS	Artiodactyla	Suidae	Suinae	NA	Metridiochoerus	andrewsi	3	0	1.7	8 >< KBS	0	2.39	1.3	23.6	499	23.1	699
8	Okote	Artiodactyla	Suidae	Suinae	NA	Metridiochoerus	compactus	3	0	1.46	8 >< Okote	0	1.95	0.95	24.5	952	22	1319
8	KBS	Artiodactyla	Suidae	Suinae	NA	Metridiochoerus	andrewsi	3	0	1.7	8 >< KBS	0	2.39	1.3	23.6	499	23.1	699
8	KBS	Artiodactyla	Suidae	Suinae	NA	Metridiochoerus	andrewsi	3	0	1.7	8 >< KBS	0	2.39	1.3	23.6	499	23.1	699
8	Okote	Primates	Hominidae	Homininae	Hominini	NA	NA	1	0	1.46	8 >< Okote	0	1.95	0.95	24.5	952	22	1319
8	Okote	Primates	Hominidae	Homininae	Hominini	NA	NA	1	0	1.46	8 >< Okote	0	1.95	0.95	24.5	952	22	1319
8	Okote	Primates	Hominidae	Homininae	Hominini	Homo	erectus	1	0	1.46	8 >< Okote	1	1.95	0.95	24.5	952	22	1319
8	KBS	Artiodactyla	Bovidae	NA	Reduncini	Kobus	kob	3	2	1.7	8 >< KBS	0	2.39	1.3	23.6	499	23.1	699
8	KBS	Artiodactyla	Bovidae	NA	Alcelaphini	Megalotragus	isaaci	3	2	1.7	8 >< KBS	1	2.39	1.3	23.6	499	23.1	699
8	KBS	Artiodactyla	Bovidae	NA	Alcelaphini	Megalotragus	isaaci	3	2	1.7	8 >< KBS	0	2.39	1.3	23.6	499	23.1	699
8	KBS	Artiodactyla	Bovidae	NA	Hippotragini	Oryx	NA	3	2	1.7	8 >< KBS	1	2.39	1.3	23.6	499	23.1	699
8	KBS	Artiodactyla	Bovidae	NA	Tragelaphini	NA	NA	2	2	1.7	8 >< KBS	1	2.39	1.3	23.6	499	23.1	699
8	KBS	Artiodactyla	Bovidae	NA	Aepycerotini	Aepyceros	melampus	3	2	1.7	8 >< KBS	1	2.39	1.3	23.6	499	23.1	699
8	KBS	Artiodactyla	Bovidae	NA	Aepycerotini	Aepyceros	melampus	3	2	1.7	8 >< KBS	0	2.39	1.3	23.6	499	23.1	699
8	KBS	Artiodactyla	Bovidae	NA	Antilopini	Gazella	NA	3	2	1.7	8 >< KBS	1	2.39	1.3	23.6	499	23.1	699
8	KBS	Artiodactyla	Bovidae	NA	Aepycerotini	Aepyceros	melampus	3	2	1.7	8 >< KBS	0	2.39	1.3	23.6	499	23.1	699
8	KBS	Artiodactyla	Bovidae	NA	Aepycerotini	Aepyceros	NA	3	2	1.7	8 >< KBS	0	2.39	1.3	23.6	499	23.1	699
8	KBS	Artiodactyla	Bovidae	NA	Reduncini	NA	NA	3	2	1.7	8 >< KBS	0	2.39	1.3	23.6	499	23.1	699
8	KBS	Artiodactyla	Bovidae	NA	Reduncini	NA	NA	3	2	1.7	8 >< KBS	0	2.39	1.3	23.6	499	23.1	699
8	KBS	Artiodactyla	Bovidae	NA	Alcelaphini	Connochaetes/Damaliscus	NA	3	2	1.7	8 >< KBS	0	2.39	1.3	23.6	499	23.1	699
8	KBS	Artiodactyla	Bovidae	NA	Reduncini	NA	NA	3	2	1.7	8 >< KBS	0	2.39	1.3	23.6	499	23.1	699
8	Upper Burgi	Carnivora	Hyaenidae	NA	NA	Crocuta	ultra	NA	NA	1.91	8 >< Upper Burgi	0	2	1	24.4	920	27.6	349
8	Okote	Primates	Cercopithecidae	Cercopithecinae	Theropithecini	Theropithecus	oswaldi	2	0	1.46	8 >< Okote	0	1.95	0.95	24.5	952	22	1319
8	Okote	Primates	Cercopithecidae	Cercopithecinae	Theropithecini	Theropithecus	oswaldi	2	0	1.46	8 >< Okote	0	1.95	0.95	24.5	952	22	1319
8	Okote	Primates	Cercopithecidae	Cercopithecinae	Theropithecini	Theropithecus	oswaldi	2	0	1.46	8 >< Okote	0	1.95	0.95	24.5	952	22	1319
8	Okote	Primates	Cercopithecidae	Cercopithecinae	Theropithecini	Theropithecus	oswaldi	2	0	1.46	8 >< Okote	0	1.95	0.95	24.5	952	22	1319
8	Okote	Primates	Cercopithecidae	Cercopithecinae	Theropithecini	Theropithecus	oswaldi	2	0	1.46	8 >< Okote	0	1.95	0.95	24.5	952	22	1319
8	Okote	Primates	Cercopithecidae	Cercopithecinae	Theropithecini	Theropithecus	oswaldi	2	0	1.46	8 >< Okote	0	1.95	0.95	24.5	952	22	1319
8	Okote	Primates	Cercopithecidae	NA	NA	NA	NA	1	0	1.46	8 >< Okote	0	1.95	0.95	24.5	952	22	1319
8	Okote	Carnivora	Hyaenidae	NA	NA	Crocuta	ultra	NA	NA	1.46	8 >< Okote	0	1.95	0.95	24.5	952	22	1319
8	Okote	Artiodactyla	Suidae	Suinae	NA	Metridiochoerus	compactus	3	0	1.46	8 >< Okote	0	1.95	0.95	24.5	952	22	1319
8	Okote	Carnivora	Felidae	NA	NA	Panthera	leo	NA	NA	1.46	8 >< Okote	0	1.95	0.95	24.5	952	22	1319
8	Okote	Primates	Cercopithecidae	Cercopithecinae	Theropithecini	Theropithecus	NA	1	0	1.46	8 >< Okote	0	1.95	0.95	24.5	952	22	1319
8	Okote	Artiodactyla	Giraffidae	NA	NA	NA	NA	1	2	1.46	8 >< Okote	1	1.95	0.95	24.5	952	22	1319
8	Okote	Perissodactyla	Equidae	NA	NA	NA	NA	3	2	1.46	8 >< Okote	0	1.95	0.95	24.5	952	22	1319
8	Okote	Artiodactyla	Suidae	Suinae	NA	Kolpochoerus	NA	2	0	1.46	8 >< Okote	0	1.95	0.95	24.5	952	22	1319
8	Okote	Artiodactyla	Suidae	Suinae	NA	Kolpochoerus	NA	2	0	1.46	8 >< Okote	0	1.95	0.95	24.5	952	22	1319
8	Okote	Artiodactyla	Bovidae	NA	NA	NA	NA	NA	2	1.46	8 >< Okote	0	1.95	0.95	24.5	952	22	1319
8	Okote	Primates	Cercopithecidae	Cercopithecinae	Papionini	Cercocebus	NA	1	0	1.46	8 >< Okote	0	1.95	0.95	24.5	952	22	1319
8	Okote	Artiodactyla	Bovidae	NA	NA	NA	NA	NA	2	1.46	8 >< Okote	0	1.95	0.95	24.5	952	22	1319
8	Okote	Artiodactyla	Suidae	NA	NA	NA	NA	NA	0	1.46	8 >< Okote	0	1.95	0.95	24.5	952	22	1319
8	Okote	Artiodactyla	Hippopotamidae	NA	NA	Hexaprotodon	NA	1	0	1.46	8 >< Okote	1	1.95	0.95	24.5	952	22	1319
8	Okote	Artiodactyla	Bovidae	NA	Reduncini	Menelikia	NA	3	2	1.46	8 >< Okote	1	1.95	0.95	24.5	952	22	1319
8	Okote	Primates	Cercopithecidae	Cercopithecinae	Theropithecini	Theropithecus	NA	1	0	1.46	8 >< Okote	0	1.95	0.95	24.5	952	22	1319
8	Okote	Artiodactyla	Bovidae	NA	Bovini	Pelorovis	NA	3	2	1.46	8 >< Okote	1	1.95	0.95	24.5	952	22	1319
8	Upper Burgi	Artiodactyla	Bovidae	NA	Reduncini	NA	NA	3	2	1.91	8 >< Upper Burgi	0	2	1	24.4	920	27.6	349
8	KBS	Artiodactyla	Bovidae	NA	Bovini	Pelorovis	turkanensis	3	2	1.7	8 >< KBS	0	2.39	1.3	23.6	499	23.1	699
8	KBS	Artiodactyla	Bovidae	NA	Bovini	Pelorovis	oldowayensis	3	2	1.7	8 >< KBS	1	2.39	1.3	23.6	499	23.1	699
8	Okote	Primates	Cercopithecidae	Cercopithecinae	Theropithecini	Theropithecus	oswaldi	2	0	1.46	8 >< Okote	0	1.95	0.95	24.5	952	22	1319
8	Okote	Primates	Cercopithecidae	Cercopithecinae	Papionini	Cercocebus	NA	1	0	1.46	8 >< Okote	0	1.95	0.95	24.5	952	22	1319
8	Okote	Primates	Cercopithecidae	Cercopithecinae	Papionini	Cercocebus	NA	1	0	1.46	8 >< Okote	0	1.95	0.95	24.5	952	22	1319
8	KBS	Artiodactyla	Hippopotamidae	NA	NA	Hexaprotodon	aethiopicus	1	0	1.7	8 >< KBS	0	2.39	1.3	23.6	499	23.1	699
8	KBS	Artiodactyla	Hippopotamidae	NA	NA	Hippopotamus	gorgops	1	0	1.7	8 >< KBS	0	2.39	1.3	23.6	499	23.1	699
8	KBS	Artiodactyla	Hippopotamidae	NA	NA	Hippopotamus	gorgops	1	0	1.7	8 >< KBS	0	2.39	1.3	23.6	499	23.1	699
8	KBS	Artiodactyla	Hippopotamidae	NA	NA	Hexaprotodon	karumensis	1	0	1.7	8 >< KBS	0	2.39	1.3	23.6	499	23.1	699
8	KBS	Artiodactyla	Hippopotamidae	NA	NA	Hexaprotodon	karumensis	1	0	1.7	8 >< KBS	0	2.39	1.3	23.6	499	23.1	699
8	KBS	Artiodactyla	Hippopotamidae	NA	NA	Hippopotamus	gorgops	1	0	1.7	8 >< KBS	0	2.39	1.3	23.6	499	23.1	699
8	Okote	Primates	Cercopithecidae	Cercopithecinae	Theropithecini	Theropithecus	oswaldi	2	0	1.46	8 >< Okote	0	1.95	0.95	24.5	952	22	1319
8	KBS	Artiodactyla	Hippopotamidae	NA	NA	Hexaprotodon	karumensis	1	0	1.7	8 >< KBS	0	2.39	1.3	23.6	499	23.1	699
8	KBS	Artiodactyla	Hippopotamidae	NA	NA	Hexaprotodon	karumensis	1	0	1.7	8 >< KBS	0	2.39	1.3	23.6	499	23.1	699
8	KBS	Artiodactyla	Hippopotamidae	NA	NA	Hexaprotodon	aethiopicus	1	0	1.7	8 >< KBS	0	2.39	1.3	23.6	499	23.1	699
8	Okote	Primates	Cercopithecidae	Cercopithecinae	Papionini	Cercocebus	NA	1	0	1.46	8 >< Okote	0	1.95	0.95	24.5	952	22	1319
8	Okote	Primates	Cercopithecidae	Cercopithecinae	Papionini	Cercocebus	NA	1	0	1.46	8 >< Okote	0	1.95	0.95	24.5	952	22	1319
8	Okote	Primates	Cercopithecidae	Cercopithecinae	Papionini	Cercocebus	NA	1	0	1.46	8 >< Okote	0	1.95	0.95	24.5	952	22	1319
8	Okote	Primates	Cercopithecidae	Colobinae	Colobini	Colobus	NA	1	0	1.46	8 >< Okote	0	1.95	0.95	24.5	952	22	1319
8	Okote	Primates	Cercopithecidae	Cercopithecinae	Papionini	Cercocebus	NA	1	0	1.46	8 >< Okote	0	1.95	0.95	24.5	952	22	1319
8	Okote	Primates	Cercopithecidae	Colobinae	Colobini	NA	NA	1	0	1.46	8 >< Okote	0	1.95	0.95	24.5	952	22	1319
8	Okote	Primates	Cercopithecidae	Cercopithecinae	Theropithecini	Theropithecus	oswaldi	2	0	1.46	8 >< Okote	0	1.95	0.95	24.5	952	22	1319
8	Okote	Primates	Cercopithecidae	Colobinae	Colobini	NA	NA	1	0	1.46	8 >< Okote	0	1.95	0.95	24.5	952	22	1319
8	Okote	Primates	Cercopithecidae	Cercopithecinae	Theropithecini	Theropithecus	oswaldi	2	0	1.46	8 >< Okote	0	1.95	0.95	24.5	952	22	1319
8	KBS	Carnivora	Felidae	NA	NA	NA	NA	NA	NA	1.7	8 >< KBS	0	2.39	1.3	23.6	499	23.1	699
8	Okote	Perissodactyla	Equidae	NA	Equini	Equus	NA	3	2	1.46	8 >< Okote	0	1.95	0.95	24.5	952	22	1319
8	Okote	Perissodactyla	Equidae	NA	NA	NA	NA	3	2	1.46	8 >< Okote	0	1.95	0.95	24.5	952	22	1319
8	Okote	Perissodactyla	Equidae	NA	Equini	Equus	NA	3	2	1.46	8 >< Okote	0	1.95	0.95	24.5	952	22	1319
8	Upper Burgi	Artiodactyla	Bovidae	NA	Antilopini	Gazella	praethomsoni	3	2	1.91	8 >< Upper Burgi	1	2	1	24.4	920	27.6	349
8	Okote	Rodentia	Hystricidae	NA	NA	Hystrix	NA	NA	NA	1.46	8 >< Okote	0	1.95	0.95	24.5	952	22	1319
8	Okote	Artiodactyla	Suidae	Suinae	NA	Kolpochoerus	heseloni	2	0	1.46	8 >< Okote	0	1.95	0.95	24.5	952	22	1319
8	Okote	Artiodactyla	Suidae	Suinae	NA	Kolpochoerus	heseloni	2	0	1.46	8 >< Okote	0	1.95	0.95	24.5	952	22	1319
8	Okote	Artiodactyla	Suidae	Suinae	NA	Kolpochoerus	heseloni	2	0	1.46	8 >< Okote	0	1.95	0.95	24.5	952	22	1319
8	Okote	Primates	Cercopithecidae	NA	NA	NA	NA	1	0	1.46	8 >< Okote	0	1.95	0.95	24.5	952	22	1319
8	Okote	Artiodactyla	Suidae	Suinae	NA	Kolpochoerus	heseloni	2	0	1.46	8 >< Okote	0	1.95	0.95	24.5	952	22	1319
8	Okote	Artiodactyla	Bovidae	NA	Alcelaphini	NA	NA	3	2	1.46	8 >< Okote	0	1.95	0.95	24.5	952	22	1319
8	Okote	Artiodactyla	Bovidae	NA	cf Tragelaphini	NA	NA	2	2	1.46	8 >< Okote	1	1.95	0.95	24.5	952	22	1319
8	Okote	Artiodactyla	Bovidae	NA	Tragelaphini	NA	NA	2	2	1.46	8 >< Okote	1	1.95	0.95	24.5	952	22	1319
8	Okote	Artiodactyla	Bovidae	NA	Alcelaphini	NA	NA	3	2	1.46	8 >< Okote	0	1.95	0.95	24.5	952	22	1319
8	Okote	Primates	Cercopithecidae	Cercopithecinae	Theropithecini	Theropithecus	oswaldi	2	0	1.46	8 >< Okote	0	1.95	0.95	24.5	952	22	1319
8	Okote	Artiodactyla	Bovidae	NA	Reduncini	NA	NA	3	2	1.46	8 >< Okote	0	1.95	0.95	24.5	952	22	1319
8	Okote	Artiodactyla	Bovidae	NA	Reduncini	NA	NA	3	2	1.46	8 >< Okote	0	1.95	0.95	24.5	952	22	1319
8	Okote	Primates	Cercopithecidae	Cercopithecinae	Theropithecini	Theropithecus	oswaldi	2	0	1.46	8 >< Okote	0	1.95	0.95	24.5	952	22	1319
8	Okote	Artiodactyla	Bovidae	NA	Tragelaphini	NA	NA	2	2	1.46	8 >< Okote	0	1.95	0.95	24.5	952	22	1319
8	Okote	Artiodactyla	Bovidae	NA	Bovini	NA	NA	3	2	1.46	8 >< Okote	0	1.95	0.95	24.5	952	22	1319
8	Okote	Primates	Cercopithecidae	Cercopithecinae	Papionini	Cercocebus	NA	1	0	1.46	8 >< Okote	0	1.95	0.95	24.5	952	22	1319
8	Okote	Artiodactyla	Bovidae	NA	Reduncini	Kobus	kob	3	2	1.46	8 >< Okote	1	1.95	0.95	24.5	952	22	1319
8	Okote	Primates	Cercopithecidae	NA	NA	Rhinocolobus/Cercopithecoides	NA	1	0	1.46	8 >< Okote	1	1.95	0.95	24.5	952	22	1319
8	Okote	Primates	Cercopithecidae	Cercopithecinae	Theropithecini	Theropithecus	oswaldi	2	0	1.46	8 >< Okote	0	1.95	0.95	24.5	952	22	1319
8	Okote	Primates	Cercopithecidae	Cercopithecinae	Theropithecini	Theropithecus	oswaldi	2	0	1.46	8 >< Okote	0	1.95	0.95	24.5	952	22	1319
8	Okote	Carnivora	Felidae	NA	NA	Panthera	leo	NA	NA	1.46	8 >< Okote	0	1.95	0.95	24.5	952	22	1319
8	Okote	Carnivora	Hyaenidae	NA	NA	Crocuta	ultra	NA	NA	1.46	8 >< Okote	0	1.95	0.95	24.5	952	22	1319
8	Okote	Primates	Hominidae	Homininae	Hominini	Australopithecus	boisei	1	0	1.46	8 >< Okote	1	1.95	0.95	24.5	952	22	1319
8	Okote	Primates	Hominidae	Homininae	Hominini	Australopithecus	boisei	1	0	1.46	8 >< Okote	0	1.95	0.95	24.5	952	22	1319
8	Okote	Primates	Cercopithecidae	Cercopithecinae	Theropithecini	Theropithecus	oswaldi	2	0	1.46	8 >< Okote	0	1.95	0.95	24.5	952	22	1319
8	Okote	Primates	Cercopithecidae	Cercopithecinae	Theropithecini	Theropithecus	oswaldi	2	0	1.46	8 >< Okote	0	1.95	0.95	24.5	952	22	1319
8	KBS	Artiodactyla	Hippopotamidae	NA	NA	Hexaprotodon	aethiopicus	1	0	1.7	8 >< KBS	0	2.39	1.3	23.6	499	23.1	699
8	Okote	Primates	Hominidae	Homininae	Hominini	NA	NA	1	0	1.46	8 >< Okote	0	1.95	0.95	24.5	952	22	1319
8	Okote	Primates	Hominidae	Homininae	Hominini	Homo	erectus	1	0	1.46	8 >< Okote	0	1.95	0.95	24.5	952	22	1319
8	Okote	Primates	Hominidae	Homininae	Hominini	Homo	NA	1	0	1.46	8 >< Okote	0	1.95	0.95	24.5	952	22	1319
8	KBS	Primates	Cercopithecidae	Cercopithecinae	Theropithecini	Theropithecus	oswaldi	2	0	1.7	8 >< KBS	1	2.39	1.3	23.6	499	23.1	699
8	Okote	Primates	Hominidae	Homininae	Hominini	Homo	NA	1	0	1.46	8 >< Okote	0	1.95	0.95	24.5	952	22	1319
8	Okote	Primates	Cercopithecidae	Colobinae	Colobini	Colobus	NA	1	0	1.46	8 >< Okote	0	1.95	0.95	24.5	952	22	1319
8	Okote	Primates	Cercopithecidae	Cercopithecinae	Papionini	Cercocebus	NA	1	0	1.46	8 >< Okote	0	1.95	0.95	24.5	952	22	1319
8	Okote	Primates	Cercopithecidae	Cercopithecinae	Papionini	Cercocebus	NA	1	0	1.46	8 >< Okote	0	1.95	0.95	24.5	952	22	1319
8	Okote	Primates	Cercopithecidae	Cercopithecinae	Papionini	Cercocebus	NA	1	0	1.46	8 >< Okote	0	1.95	0.95	24.5	952	22	1319
8	KBS	Primates	Cercopithecidae	Cercopithecinae	Theropithecini	Theropithecus	oswaldi	2	0	1.7	8 >< KBS	0	2.39	1.3	23.6	499	23.1	699
8	KBS	Primates	Cercopithecidae	Cercopithecinae	Papionini	Cercocebus	NA	1	0	1.7	8 >< KBS	1	2.39	1.3	23.6	499	23.1	699
8	Okote	Primates	Cercopithecidae	Cercopithecinae	Theropithecini	Theropithecus	oswaldi	2	0	1.46	8 >< Okote	0	1.95	0.95	24.5	952	22	1319
8	Okote	Primates	Cercopithecidae	Cercopithecinae	Theropithecini	Theropithecus	oswaldi	2	0	1.46	8 >< Okote	0	1.95	0.95	24.5	952	22	1319
8	Okote	Primates	Cercopithecidae	Cercopithecinae	Theropithecini	Theropithecus	oswaldi	2	0	1.46	8 >< Okote	0	1.95	0.95	24.5	952	22	1319
8	Okote	Primates	Cercopithecidae	Cercopithecinae	Theropithecini	Theropithecus	oswaldi	2	0	1.46	8 >< Okote	0	1.95	0.95	24.5	952	22	1319
8	Okote	Primates	Cercopithecidae	Cercopithecinae	Theropithecini	Theropithecus	oswaldi	2	0	1.46	8 >< Okote	0	1.95	0.95	24.5	952	22	1319
8	KBS	Primates	Cercopithecidae	Cercopithecinae	Theropithecini	Theropithecus	oswaldi	2	0	1.7	8 >< KBS	0	2.39	1.3	23.6	499	23.1	699
8	KBS	Primates	Cercopithecidae	Cercopithecinae	Theropithecini	Theropithecus	oswaldi	2	0	1.7	8 >< KBS	0	2.39	1.3	23.6	499	23.1	699
8	Okote	Primates	Cercopithecidae	Cercopithecinae	Theropithecini	Theropithecus	oswaldi	2	0	1.46	8 >< Okote	0	1.95	0.95	24.5	952	22	1319
8	Okote	Primates	Cercopithecidae	Cercopithecinae	Theropithecini	Theropithecus	oswaldi	2	0	1.46	8 >< Okote	0	1.95	0.95	24.5	952	22	1319
8	Okote	Primates	Cercopithecidae	Cercopithecinae	Theropithecini	Theropithecus	oswaldi	2	0	1.46	8 >< Okote	0	1.95	0.95	24.5	952	22	1319
8	Okote	Primates	Cercopithecidae	Colobinae	Colobini	Colobus	NA	1	0	1.46	8 >< Okote	0	1.95	0.95	24.5	952	22	1319
8	Okote	Primates	Cercopithecidae	Colobinae	Colobini	NA	NA	1	0	1.46	8 >< Okote	0	1.95	0.95	24.5	952	22	1319
8	Okote	Primates	Cercopithecidae	Cercopithecinae	Theropithecini	Theropithecus	oswaldi	2	0	1.46	8 >< Okote	0	1.95	0.95	24.5	952	22	1319
8	Okote	Primates	Cercopithecidae	Cercopithecinae	Theropithecini	Theropithecus	oswaldi	2	0	1.46	8 >< Okote	0	1.95	0.95	24.5	952	22	1319
8	Okote	Primates	Cercopithecidae	Cercopithecinae	Theropithecini	Theropithecus	oswaldi	2	0	1.46	8 >< Okote	0	1.95	0.95	24.5	952	22	1319
8	Okote	Primates	Cercopithecidae	Cercopithecinae	Theropithecini	Theropithecus	oswaldi	2	0	1.46	8 >< Okote	0	1.95	0.95	24.5	952	22	1319
8	Okote	Primates	Cercopithecidae	Cercopithecinae	Theropithecini	Theropithecus	oswaldi	2	0	1.46	8 >< Okote	0	1.95	0.95	24.5	952	22	1319
8	Okote	Carnivora	Felidae	NA	NA	Panthera	leo	NA	NA	1.46	8 >< Okote	0	1.95	0.95	24.5	952	22	1319
8	Okote	Primates	Cercopithecidae	NA	NA	NA	NA	1	0	1.46	8 >< Okote	0	1.95	0.95	24.5	952	22	1319
8	Okote	Primates	Cercopithecidae	Cercopithecinae	Papionini	Cercocebus	NA	1	0	1.46	8 >< Okote	0	1.95	0.95	24.5	952	22	1319
8	KBS	Perissodactyla	Equidae	NA	Equini	Equus	NA	3	2	1.7	8 >< KBS	0	2.39	1.3	23.6	499	23.1	699
8	KBS	Artiodactyla	Bovidae	NA	Reduncini	Menelikia	lyrocera	3	2	1.7	8 >< KBS	1	2.39	1.3	23.6	499	23.1	699
8	KBS	Proboscidea	Elephantidae	NA	NA	Elephas	recki ileretensis	3	0	1.7	8 >< KBS	0	2.39	1.3	23.6	499	23.1	699
8	Okote	Primates	Cercopithecidae	Cercopithecinae	Papionini	Cercocebus	NA	1	0	1.46	8 >< Okote	0	1.95	0.95	24.5	952	22	1319
8	Okote	Primates	Cercopithecidae	Cercopithecinae	Theropithecini	Theropithecus	oswaldi	2	0	1.46	8 >< Okote	0	1.95	0.95	24.5	952	22	1319
8	Okote	Primates	Cercopithecidae	Cercopithecinae	Theropithecini	Theropithecus	oswaldi	2	0	1.46	8 >< Okote	0	1.95	0.95	24.5	952	22	1319
8	Okote	Primates	Cercopithecidae	Cercopithecinae	Theropithecini	Theropithecus	oswaldi	2	0	1.46	8 >< Okote	0	1.95	0.95	24.5	952	22	1319
8	Okote	Primates	Cercopithecidae	Cercopithecinae	Theropithecini	Theropithecus	oswaldi	2	0	1.46	8 >< Okote	0	1.95	0.95	24.5	952	22	1319
8	Okote	Primates	Cercopithecidae	Cercopithecinae	Theropithecini	Theropithecus	oswaldi	2	0	1.46	8 >< Okote	0	1.95	0.95	24.5	952	22	1319
8	Okote	Primates	Cercopithecidae	Cercopithecinae	Theropithecini	Theropithecus	oswaldi	2	0	1.46	8 >< Okote	0	1.95	0.95	24.5	952	22	1319
8	Okote	Primates	Cercopithecidae	Cercopithecinae	Theropithecini	Theropithecus	oswaldi	2	0	1.46	8 >< Okote	0	1.95	0.95	24.5	952	22	1319
8	Okote	Primates	Cercopithecidae	Cercopithecinae	Papionini	Cercocebus	NA	1	0	1.46	8 >< Okote	0	1.95	0.95	24.5	952	22	1319
8	Okote	Primates	Cercopithecidae	Cercopithecinae	Papionini	Cercocebus	NA	1	0	1.46	8 >< Okote	0	1.95	0.95	24.5	952	22	1319
8	Okote	Primates	Cercopithecidae	Cercopithecinae	Papionini	Cercocebus	NA	1	0	1.46	8 >< Okote	0	1.95	0.95	24.5	952	22	1319
8	Okote	Carnivora	Viverridae	NA	NA	Genetta	genetta/maculata	NA	NA	1.46	8 >< Okote	0	1.95	0.95	24.5	952	22	1319
8	Okote	Primates	Cercopithecidae	Cercopithecinae	Theropithecini	Theropithecus	NA	1	0	1.46	8 >< Okote	0	1.95	0.95	24.5	952	22	1319
8	Upper Burgi	Primates	Cercopithecidae	Colobinae	Colobini	Cercopithecoides	kimeui	1	0	1.91	8 >< Upper Burgi	1	2	1	24.4	920	27.6	349
8	Okote	Primates	Cercopithecidae	Cercopithecinae	Papionini	Cercocebus	NA	1	0	1.46	8 >< Okote	0	1.95	0.95	24.5	952	22	1319
9	Okote	Artiodactyla	Suidae	Suinae	NA	Kolpochoerus	heseloni	2	0	1.46	9 >< Okote	1	2.25	1.25	23.8	695	25.1	931
9	KBS	Artiodactyla	Bovidae	NA	Tragelaphini	Tragelaphus	strepsiceros	2	2	1.7	9 >< KBS	1	2.67	1.33	23.3	72	22.3	535
9	KBS	Artiodactyla	Bovidae	NA	Reduncini	Kobus	sigmoidalis	3	2	1.7	9 >< KBS	1	2.67	1.33	23.3	72	22.3	535
9	KBS	Artiodactyla	Bovidae	NA	Reduncini	Menelikia	lyrocera	3	2	1.7	9 >< KBS	1	2.67	1.33	23.3	72	22.3	535
9	KBS	Artiodactyla	Bovidae	NA	Reduncini	Menelikia	lyrocera	3	2	1.7	9 >< KBS	0	2.67	1.33	23.3	72	22.3	535
9	KBS	Artiodactyla	Bovidae	NA	Tragelaphini	NA	NA	2	2	1.7	9 >< KBS	0	2.67	1.33	23.3	72	22.3	535
9	KBS	Artiodactyla	Suidae	Suinae	NA	Kolpochoerus	heseloni	2	0	1.7	9 >< KBS	1	2.67	1.33	23.3	72	22.3	535
9	KBS	Artiodactyla	Suidae	Suinae	NA	Kolpochoerus	heseloni	2	0	1.7	9 >< KBS	0	2.67	1.33	23.3	72	22.3	535
9	KBS	Artiodactyla	Suidae	Suinae	NA	Metridiochoerus	andrewsi	3	0	1.7	9 >< KBS	1	2.67	1.33	23.3	72	22.3	535
9	KBS	Artiodactyla	Bovidae	NA	Alcelaphini	Damaliscus	eppsi	3	2	1.7	9 >< KBS	1	2.67	1.33	23.3	72	22.3	535
9	Okote	Artiodactyla	Bovidae	NA	Reduncini	NA	NA	3	2	1.46	9 >< Okote	0	2.25	1.25	23.8	695	25.1	931
9	Okote	Artiodactyla	Bovidae	NA	Reduncini	Menelikia	NA	3	2	1.46	9 >< Okote	1	2.25	1.25	23.8	695	25.1	931
9	Okote	Artiodactyla	Giraffidae	NA	NA	NA	NA	1	2	1.46	9 >< Okote	1	2.25	1.25	23.8	695	25.1	931
9	Okote	Carnivora	Hyaenidae	NA	NA	Crocuta	sp	NA	NA	1.46	9 >< Okote	0	2.25	1.25	23.8	695	25.1	931
9	Okote	Artiodactyla	Suidae	Suinae	NA	Kolpochoerus	heseloni	2	0	1.46	9 >< Okote	0	2.25	1.25	23.8	695	25.1	931
9	KBS	Artiodactyla	Bovidae	NA	NA	NA	NA	NA	2	1.7	9 >< KBS	0	2.67	1.33	23.3	72	22.3	535
9	KBS	Artiodactyla	Bovidae	NA	NA	NA	NA	NA	2	1.7	9 >< KBS	0	2.67	1.33	23.3	72	22.3	535
9	KBS	Artiodactyla	Bovidae	NA	NA	NA	NA	NA	2	1.7	9 >< KBS	0	2.67	1.33	23.3	72	22.3	535
9	KBS	Artiodactyla	Bovidae	NA	NA	NA	NA	NA	2	1.7	9 >< KBS	0	2.67	1.33	23.3	72	22.3	535
9	KBS	Carnivora	Canidae	NA	NA	NA	NA	NA	NA	1.7	9 >< KBS	0	2.67	1.33	23.3	72	22.3	535
9	KBS	Artiodactyla	Bovidae	NA	NA	NA	NA	NA	2	1.7	9 >< KBS	0	2.67	1.33	23.3	72	22.3	535
9	KBS	Artiodactyla	Bovidae	NA	NA	NA	NA	NA	2	1.7	9 >< KBS	0	2.67	1.33	23.3	72	22.3	535
9	KBS	Artiodactyla	Bovidae	NA	NA	NA	NA	NA	2	1.7	9 >< KBS	0	2.67	1.33	23.3	72	22.3	535
9	KBS	Artiodactyla	Bovidae	NA	Reduncini	NA	NA	3	2	1.7	9 >< KBS	0	2.67	1.33	23.3	72	22.3	535
9	Okote	Artiodactyla	Bovidae	NA	cf Reduncini	NA	NA	3	2	1.46	9 >< Okote	1	2.25	1.25	23.8	695	25.1	931
9	Okote	Artiodactyla	Suidae	Suinae	NA	Metridiochoerus	NA	3	0	1.46	9 >< Okote	1	2.25	1.25	23.8	695	25.1	931
9	Okote	Primates	Cercopithecidae	Cercopithecinae	NA	NA	NA	1	0	1.46	9 >< Okote	1	2.25	1.25	23.8	695	25.1	931
9	Okote	Perissodactyla	Equidae	NA	NA	NA	NA	3	2	1.46	9 >< Okote	1	2.25	1.25	23.8	695	25.1	931
9	Okote	Artiodactyla	Bovidae	NA	NA	NA	NA	NA	2	1.46	9 >< Okote	0	2.25	1.25	23.8	695	25.1	931
9	Okote	Artiodactyla	Bovidae	NA	NA	NA	NA	NA	2	1.46	9 >< Okote	0	2.25	1.25	23.8	695	25.1	931
9	Okote	Artiodactyla	Bovidae	NA	NA	NA	NA	NA	2	1.46	9 >< Okote	0	2.25	1.25	23.8	695	25.1	931
9	KBS	Artiodactyla	Bovidae	NA	NA	NA	NA	NA	2	1.7	9 >< KBS	0	2.67	1.33	23.3	72	22.3	535
9	Okote	Artiodactyla	Bovidae	NA	NA	NA	NA	NA	2	1.46	9 >< Okote	0	2.25	1.25	23.8	695	25.1	931
9	Okote	Artiodactyla	Bovidae	NA	NA	NA	NA	NA	2	1.46	9 >< Okote	0	2.25	1.25	23.8	695	25.1	931
9	Okote	Artiodactyla	Bovidae	NA	NA	NA	NA	NA	2	1.46	9 >< Okote	0	2.25	1.25	23.8	695	25.1	931
9	Okote	Artiodactyla	Suidae	Suinae	NA	Metridiochoerus	NA	3	0	1.46	9 >< Okote	0	2.25	1.25	23.8	695	25.1	931
9	Okote	Artiodactyla	Bovidae	NA	Tragelaphini	Tragelaphus	nakuae	2	2	1.46	9 >< Okote	1	2.25	1.25	23.8	695	25.1	931
9	Okote	Perissodactyla	Rhinocerotidae	NA	NA	NA	NA	NA	1	1.46	9 >< Okote	0	2.25	1.25	23.8	695	25.1	931
9	Okote	Carnivora	Felidae	Machairodontinae	Smilodontini	Megantereon	whitei	NA	NA	1.46	9 >< Okote	0	2.25	1.25	23.8	695	25.1	931
10	KBS	Artiodactyla	Bovidae	NA	Reduncini	Kobus	kob	3	2	1.7	10 >< KBS	1	2.39	1.21	23.7	475	27	375
10	KBS	Artiodactyla	Bovidae	NA	Reduncini	NA	NA	3	2	1.7	10 >< KBS	0	2.39	1.21	23.7	475	27	375
10	KBS	Artiodactyla	Bovidae	NA	Aepycerotini	Aepyceros	melampus	3	2	1.7	10 >< KBS	1	2.39	1.21	23.7	475	27	375
10	KBS	Proboscidea	Deinotheriidae	NA	NA	Deinotherium	bozasi	1	0	1.7	10 >< KBS	1	2.39	1.21	23.7	475	27	375
10	KBS	Artiodactyla	Suidae	Suinae	NA	Kolpochoerus	heseloni	2	0	1.7	10 >< KBS	1	2.39	1.21	23.7	475	27	375
10	KBS	Artiodactyla	Suidae	Suinae	NA	Metridiochoerus	modestus	3	0	1.7	10 >< KBS	1	2.39	1.21	23.7	475	27	375
10	KBS	Perissodactyla	Equidae	NA	Equini	Equus	NA	3	2	1.7	10 >< KBS	1	2.39	1.21	23.7	475	27	375
10	KBS	Perissodactyla	Equidae	NA	Hipparionini	Hipparion	sp B	3	2	1.7	10 >< KBS	1	2.39	1.21	23.7	475	27	375
10	KBS	Perissodactyla	Equidae	NA	Hipparionini	Hipparion	ethiopicum	3	2	1.7	10 >< KBS	1	2.39	1.21	23.7	475	27	375
10	KBS	Artiodactyla	Bovidae	NA	Aepycerotini	Aepyceros	melampus	3	2	1.7	10 >< KBS	0	2.39	1.21	23.7	475	27	375
10	KBS	Artiodactyla	Bovidae	NA	Alcelaphini	Damaliscus	eppsi	3	2	1.7	10 >< KBS	1	2.39	1.21	23.7	475	27	375
10	KBS	Artiodactyla	Giraffidae	NA	Sivatheriini	Sivatherium	maurusium	2	2	1.7	10 >< KBS	1	2.39	1.21	23.7	475	27	375
10	KBS	Artiodactyla	Bovidae	NA	Antilopini	Antidorcas	recki	3	2	1.7	10 >< KBS	1	2.39	1.21	23.7	475	27	375
10	KBS	Proboscidea	Elephantidae	NA	NA	Elephas	recki atavus	3	0	1.7	10 >< KBS	1	2.39	1.21	23.7	475	27	375
10	KBS	Proboscidea	Elephantidae	NA	NA	Elephas	recki atavus	3	0	1.7	10 >< KBS	0	2.39	1.21	23.7	475	27	375
10	KBS	Artiodactyla	Bovidae	NA	Reduncini	Kobus	kob	3	2	1.7	10 >< KBS	0	2.39	1.21	23.7	475	27	375
10	KBS	Perissodactyla	Equidae	NA	Equini	Equus	NA	3	2	1.7	10 >< KBS	0	2.39	1.21	23.7	475	27	375
10	KBS	Artiodactyla	Suidae	Suinae	NA	Kolpochoerus	heseloni	2	0	1.7	10 >< KBS	0	2.39	1.21	23.7	475	27	375
10	KBS	Artiodactyla	Bovidae	NA	Aepycerotini	Aepyceros	melampus	3	2	1.7	10 >< KBS	0	2.39	1.21	23.7	475	27	375
10	KBS	Artiodactyla	Suidae	Suinae	NA	Kolpochoerus	heseloni	2	0	1.7	10 >< KBS	0	2.39	1.21	23.7	475	27	375
10	KBS	Artiodactyla	Bovidae	NA	Antilopini	Antidorcas	recki	3	2	1.7	10 >< KBS	0	2.39	1.21	23.7	475	27	375
10	KBS	Artiodactyla	Bovidae	NA	Aepycerotini	Aepyceros	melampus	3	2	1.7	10 >< KBS	0	2.39	1.21	23.7	475	27	375
10	KBS	Artiodactyla	Bovidae	NA	Aepycerotini	Aepyceros	melampus	3	2	1.7	10 >< KBS	0	2.39	1.21	23.7	475	27	375
10	KBS	Artiodactyla	Bovidae	NA	Aepycerotini	Aepyceros	melampus	3	2	1.7	10 >< KBS	0	2.39	1.21	23.7	475	27	375
10	KBS	Artiodactyla	Bovidae	NA	Aepycerotini	Aepyceros	melampus	3	2	1.7	10 >< KBS	0	2.39	1.21	23.7	475	27	375
10	KBS	Artiodactyla	Bovidae	NA	Reduncini	Kobus	sigmoidalis	3	2	1.7	10 >< KBS	1	2.39	1.21	23.7	475	27	375
10	KBS	Artiodactyla	Suidae	Suinae	NA	Kolpochoerus	heseloni	2	0	1.7	10 >< KBS	0	2.39	1.21	23.7	475	27	375
10	KBS	Artiodactyla	Suidae	Suinae	NA	Kolpochoerus	heseloni	2	0	1.7	10 >< KBS	0	2.39	1.21	23.7	475	27	375
10	KBS	Artiodactyla	Bovidae	NA	Antilopini	Antidorcas	recki	3	2	1.7	10 >< KBS	0	2.39	1.21	23.7	475	27	375
10	KBS	Artiodactyla	Suidae	Suinae	NA	Metridiochoerus	modestus	3	0	1.7	10 >< KBS	0	2.39	1.21	23.7	475	27	375
10	KBS	Artiodactyla	Suidae	Suinae	NA	Metridiochoerus	modestus	3	0	1.7	10 >< KBS	0	2.39	1.21	23.7	475	27	375
10	KBS	Artiodactyla	Suidae	Suinae	NA	Metridiochoerus	andrewsi	3	0	1.7	10 >< KBS	1	2.39	1.21	23.7	475	27	375
10	KBS	Artiodactyla	Suidae	Suinae	NA	Metridiochoerus	andrewsi	3	0	1.7	10 >< KBS	0	2.39	1.21	23.7	475	27	375
10	KBS	Artiodactyla	Suidae	Suinae	NA	Metridiochoerus	andrewsi	3	0	1.7	10 >< KBS	0	2.39	1.21	23.7	475	27	375
10	KBS	Primates	Hominidae	Homininae	Hominini	Australopithecus	boisei	1	0	1.7	10 >< KBS	1	2.39	1.21	23.7	475	27	375
10	KBS	Primates	Hominidae	Homininae	Hominini	Australopithecus	boisei	1	0	1.7	10 >< KBS	0	2.39	1.21	23.7	475	27	375
10	KBS	Artiodactyla	Suidae	Suinae	NA	Metridiochoerus	compactus	3	0	1.7	10 >< KBS	1	2.39	1.21	23.7	475	27	375
10	KBS	Artiodactyla	Suidae	Suinae	NA	Kolpochoerus	heseloni	2	0	1.7	10 >< KBS	0	2.39	1.21	23.7	475	27	375
10	KBS	Artiodactyla	Suidae	Suinae	NA	Metridiochoerus	compactus	3	0	1.7	10 >< KBS	0	2.39	1.21	23.7	475	27	375
10	KBS	Artiodactyla	Suidae	Suinae	NA	Metridiochoerus	andrewsi	3	0	1.7	10 >< KBS	0	2.39	1.21	23.7	475	27	375
10	KBS	Artiodactyla	Suidae	Suinae	NA	Metridiochoerus	andrewsi	3	0	1.7	10 >< KBS	0	2.39	1.21	23.7	475	27	375
10	KBS	Artiodactyla	Suidae	Suinae	NA	Metridiochoerus	andrewsi	3	0	1.7	10 >< KBS	0	2.39	1.21	23.7	475	27	375
10	KBS	Artiodactyla	Suidae	Suinae	NA	Metridiochoerus	andrewsi	3	0	1.7	10 >< KBS	0	2.39	1.21	23.7	475	27	375
10	KBS	Artiodactyla	Suidae	Suinae	NA	Metridiochoerus	andrewsi	3	0	1.7	10 >< KBS	0	2.39	1.21	23.7	475	27	375
10	KBS	Primates	Hominidae	Homininae	Hominini	NA	NA	1	0	1.7	10 >< KBS	0	2.39	1.21	23.7	475	27	375
10	KBS	Artiodactyla	Bovidae	NA	Reduncini	NA	NA	3	2	1.7	10 >< KBS	0	2.39	1.21	23.7	475	27	375
10	KBS	Artiodactyla	Bovidae	NA	Alcelaphini	Connochaetes/Damaliscus	NA	3	2	1.7	10 >< KBS	1	2.39	1.21	23.7	475	27	375
10	KBS	Artiodactyla	Bovidae	NA	Aepycerotini	NA	NA	3	2	1.7	10 >< KBS	0	2.39	1.21	23.7	475	27	375
10	KBS	Artiodactyla	Bovidae	NA	Antilopini	Antidorcas	recki	3	2	1.7	10 >< KBS	0	2.39	1.21	23.7	475	27	375
10	KBS	Artiodactyla	Bovidae	NA	Antilopini	Antidorcas	recki	3	2	1.7	10 >< KBS	0	2.39	1.21	23.7	475	27	375
10	KBS	Artiodactyla	Bovidae	NA	cf Aepycerotini	NA	NA	3	2	1.7	10 >< KBS	1	2.39	1.21	23.7	475	27	375
10	KBS	Artiodactyla	Bovidae	NA	Reduncini	NA	NA	3	2	1.7	10 >< KBS	0	2.39	1.21	23.7	475	27	375
10	KBS	Artiodactyla	Giraffidae	NA	Giraffini	Giraffa	pygmaea	1	2	1.7	10 >< KBS	1	2.39	1.21	23.7	475	27	375
10	KBS	Artiodactyla	Bovidae	NA	Bovini	NA	NA	3	2	1.7	10 >< KBS	0	2.39	1.21	23.7	475	27	375
10	KBS	Artiodactyla	Suidae	Suinae	NA	Kolpochoerus	heseloni	2	0	1.7	10 >< KBS	0	2.39	1.21	23.7	475	27	375
10	KBS	Perissodactyla	Equidae	NA	NA	NA	NA	3	2	1.7	10 >< KBS	0	2.39	1.21	23.7	475	27	375
10	KBS	Artiodactyla	Bovidae	NA	Tragelaphini	Tragelaphus	nakuae	2	2	1.7	10 >< KBS	1	2.39	1.21	23.7	475	27	375
10	KBS	Proboscidea	Deinotheriidae	NA	NA	NA	NA	1	0	1.7	10 >< KBS	0	2.39	1.21	23.7	475	27	375
10	KBS	Artiodactyla	Bovidae	NA	NA	NA	NA	NA	2	1.7	10 >< KBS	0	2.39	1.21	23.7	475	27	375
10	KBS	Artiodactyla	Bovidae	NA	NA	NA	NA	NA	2	1.7	10 >< KBS	0	2.39	1.21	23.7	475	27	375
10	KBS	Artiodactyla	Bovidae	NA	NA	NA	NA	NA	2	1.7	10 >< KBS	0	2.39	1.21	23.7	475	27	375
10	KBS	Artiodactyla	Bovidae	NA	NA	NA	NA	NA	2	1.7	10 >< KBS	0	2.39	1.21	23.7	475	27	375
10	KBS	Perissodactyla	Rhinocerotidae	NA	Dicerotini	Ceratotherium	praecox	3	2	1.7	10 >< KBS	1	2.39	1.21	23.7	475	27	375
10	KBS	Artiodactyla	Suidae	Suinae	NA	Kolpochoerus	heseloni	2	0	1.7	10 >< KBS	0	2.39	1.21	23.7	475	27	375
10	KBS	Artiodactyla	Suidae	NA	NA	NA	NA	NA	0	1.7	10 >< KBS	0	2.39	1.21	23.7	475	27	375
10	KBS	Artiodactyla	Suidae	Suinae	NA	Metridiochoerus	compactus	3	0	1.7	10 >< KBS	0	2.39	1.21	23.7	475	27	375
10	KBS	Artiodactyla	Suidae	Suinae	NA	Metridiochoerus	andrewsi	3	0	1.7	10 >< KBS	0	2.39	1.21	23.7	475	27	375
10	KBS	Artiodactyla	Suidae	Suinae	NA	Metridiochoerus	andrewsi	3	0	1.7	10 >< KBS	0	2.39	1.21	23.7	475	27	375
10	KBS	Artiodactyla	Suidae	NA	NA	NA	NA	NA	0	1.7	10 >< KBS	0	2.39	1.21	23.7	475	27	375
10	KBS	Artiodactyla	Suidae	Suinae	NA	Metridiochoerus	NA	3	0	1.7	10 >< KBS	0	2.39	1.21	23.7	475	27	375
10	KBS	Artiodactyla	Suidae	Suinae	NA	Metridiochoerus	andrewsi	3	0	1.7	10 >< KBS	0	2.39	1.21	23.7	475	27	375
10	KBS	Artiodactyla	Suidae	Suinae	NA	Kolpochoerus	heseloni	2	0	1.7	10 >< KBS	0	2.39	1.21	23.7	475	27	375
10	KBS	Artiodactyla	Suidae	Suinae	NA	Metridiochoerus	andrewsi	3	0	1.7	10 >< KBS	0	2.39	1.21	23.7	475	27	375
10	KBS	Perissodactyla	Equidae	NA	Equini	Equus	NA	3	2	1.7	10 >< KBS	0	2.39	1.21	23.7	475	27	375
10	KBS	Perissodactyla	Equidae	NA	Equini	Equus	NA	3	2	1.7	10 >< KBS	0	2.39	1.21	23.7	475	27	375
10	KBS	Perissodactyla	Equidae	NA	NA	NA	NA	3	2	1.7	10 >< KBS	0	2.39	1.21	23.7	475	27	375
10	KBS	Perissodactyla	Equidae	NA	NA	NA	NA	3	2	1.7	10 >< KBS	0	2.39	1.21	23.7	475	27	375
10	KBS	Perissodactyla	Equidae	NA	NA	NA	NA	3	2	1.7	10 >< KBS	0	2.39	1.21	23.7	475	27	375
10	KBS	Artiodactyla	Bovidae	NA	NA	NA	NA	NA	2	1.7	10 >< KBS	0	2.39	1.21	23.7	475	27	375
10	KBS	Artiodactyla	Bovidae	NA	NA	NA	NA	NA	2	1.7	10 >< KBS	0	2.39	1.21	23.7	475	27	375
10	KBS	Carnivora	Felidae	Machairodontinae	Homotheriini	Homotherium	sp	NA	NA	1.7	10 >< KBS	0	2.39	1.21	23.7	475	27	375
10	KBS	Carnivora	Felidae	Machairodontinae	Metailurini	Dinofelis	aronoki	NA	NA	1.7	10 >< KBS	0	2.39	1.21	23.7	475	27	375
10	KBS	Carnivora	Hyaenidae	NA	NA	Crocuta	sp	NA	NA	1.7	10 >< KBS	0	2.39	1.21	23.7	475	27	375
10	KBS	Artiodactyla	Bovidae	NA	NA	NA	NA	NA	2	1.7	10 >< KBS	0	2.39	1.21	23.7	475	27	375
10	KBS	Artiodactyla	Bovidae	NA	NA	NA	NA	NA	2	1.7	10 >< KBS	0	2.39	1.21	23.7	475	27	375
10	KBS	Artiodactyla	Bovidae	NA	NA	NA	NA	NA	2	1.7	10 >< KBS	0	2.39	1.21	23.7	475	27	375
10	KBS	Artiodactyla	Bovidae	NA	NA	NA	NA	NA	2	1.7	10 >< KBS	0	2.39	1.21	23.7	475	27	375
10	KBS	Artiodactyla	Bovidae	NA	NA	NA	NA	NA	2	1.7	10 >< KBS	0	2.39	1.21	23.7	475	27	375
10	KBS	Artiodactyla	Bovidae	NA	NA	NA	NA	NA	2	1.7	10 >< KBS	0	2.39	1.21	23.7	475	27	375
10	KBS	Artiodactyla	Bovidae	NA	NA	NA	NA	NA	2	1.7	10 >< KBS	0	2.39	1.21	23.7	475	27	375
10	KBS	Primates	Cercopithecidae	Cercopithecinae	Theropithecini	Theropithecus	oswaldi	2	0	1.7	10 >< KBS	1	2.39	1.21	23.7	475	27	375
10	KBS	Artiodactyla	Bovidae	NA	NA	NA	NA	NA	2	1.7	10 >< KBS	0	2.39	1.21	23.7	475	27	375
10	KBS	Artiodactyla	Bovidae	NA	NA	NA	NA	NA	2	1.7	10 >< KBS	0	2.39	1.21	23.7	475	27	375
10	KBS	Primates	Cercopithecidae	Cercopithecinae	Papionini	Papio	NA	1	0	1.7	10 >< KBS	1	2.39	1.21	23.7	475	27	375
10	KBS	Primates	Cercopithecidae	Cercopithecinae	Theropithecini	Theropithecus	oswaldi	2	0	1.7	10 >< KBS	0	2.39	1.21	23.7	475	27	375
10	KBS	Artiodactyla	Bovidae	NA	NA	NA	NA	NA	2	1.7	10 >< KBS	0	2.39	1.21	23.7	475	27	375
10	KBS	Artiodactyla	Hippopotamidae	NA	NA	Hippopotamus	aethiopicus	1	0	1.7	10 >< KBS	1	2.39	1.21	23.7	475	27	375
10	KBS	Artiodactyla	Bovidae	NA	NA	NA	NA	NA	2	1.7	10 >< KBS	0	2.39	1.21	23.7	475	27	375
10	KBS	Artiodactyla	Suidae	NA	NA	NA	NA	NA	0	1.7	10 >< KBS	0	2.39	1.21	23.7	475	27	375
10	KBS	Artiodactyla	Bovidae	NA	Antilopini	Gazella	NA	3	2	1.7	10 >< KBS	1	2.39	1.21	23.7	475	27	375
10	KBS	Artiodactyla	Bovidae	NA	Antilopini	Gazella	NA	3	2	1.7	10 >< KBS	0	2.39	1.21	23.7	475	27	375
10	KBS	Artiodactyla	Bovidae	NA	NA	NA	NA	NA	2	1.7	10 >< KBS	0	2.39	1.21	23.7	475	27	375
10	KBS	Proboscidea	Deinotheriidae	NA	NA	Deinotherium	bozasi	1	0	1.7	10 >< KBS	0	2.39	1.21	23.7	475	27	375
10	KBS	Artiodactyla	Bovidae	NA	Bovini	Pelorovis	oldowayensis	3	2	1.7	10 >< KBS	1	2.39	1.21	23.7	475	27	375
10	KBS	Artiodactyla	Bovidae	NA	Aepycerotini	Aepyceros	melampus	3	2	1.7	10 >< KBS	0	2.39	1.21	23.7	475	27	375
10	KBS	Artiodactyla	Bovidae	NA	Alcelaphini	Megalotragus	isaaci	3	2	1.7	10 >< KBS	1	2.39	1.21	23.7	475	27	375
10	KBS	Artiodactyla	Bovidae	NA	Reduncini	NA	NA	3	2	1.7	10 >< KBS	0	2.39	1.21	23.7	475	27	375
10	KBS	Artiodactyla	Bovidae	NA	Alcelaphini	Connochaetes/Damaliscus	NA	3	2	1.7	10 >< KBS	0	2.39	1.21	23.7	475	27	375
10	KBS	Artiodactyla	Bovidae	NA	Alcelaphini	Connochaetes/Damaliscus	NA	3	2	1.7	10 >< KBS	0	2.39	1.21	23.7	475	27	375
10	KBS	Perissodactyla	Equidae	NA	Hipparionini	Hipparion	sp B	3	2	1.7	10 >< KBS	0	2.39	1.21	23.7	475	27	375
10	KBS	Carnivora	Viverridae	NA	NA	Pseudocivetta	NA	NA	NA	1.7	10 >< KBS	0	2.39	1.21	23.7	475	27	375
10	KBS	Carnivora	Viverridae	NA	NA	Pseudocivetta	NA	NA	NA	1.7	10 >< KBS	0	2.39	1.21	23.7	475	27	375
10	KBS	Primates	Cercopithecidae	Cercopithecinae	Theropithecini	Theropithecus	NA	1	0	1.7	10 >< KBS	0	2.39	1.21	23.7	475	27	375
10	Upper Burgi	Primates	Cercopithecidae	Cercopithecinae	Theropithecini	Theropithecus	oswaldi	2	0	1.91	10 >< Upper Burgi	1	2.43	1.19	23.7	412	27.3	390
10	Upper Burgi	Primates	Cercopithecidae	Cercopithecinae	Theropithecini	Theropithecus	oswaldi	2	0	1.91	10 >< Upper Burgi	0	2.43	1.19	23.7	412	27.3	390
10	Upper Burgi	Primates	Cercopithecidae	Cercopithecinae	Theropithecini	Theropithecus	oswaldi	2	0	1.91	10 >< Upper Burgi	0	2.43	1.19	23.7	412	27.3	390
10	Upper Burgi	Primates	Cercopithecidae	Cercopithecinae	Theropithecini	Theropithecus	oswaldi	2	0	1.91	10 >< Upper Burgi	0	2.43	1.19	23.7	412	27.3	390
10	KBS	Artiodactyla	Hippopotamidae	NA	NA	Hippopotamus	gorgops	1	0	1.7	10 >< KBS	1	2.39	1.21	23.7	475	27	375
10	KBS	Primates	Cercopithecidae	Cercopithecinae	Theropithecini	Theropithecus	oswaldi	2	0	1.7	10 >< KBS	0	2.39	1.21	23.7	475	27	375
10	Upper Burgi	Primates	Cercopithecidae	Cercopithecinae	Theropithecini	Theropithecus	oswaldi	2	0	1.91	10 >< Upper Burgi	0	2.43	1.19	23.7	412	27.3	390
10	KBS	Primates	Cercopithecidae	Cercopithecinae	Theropithecini	Theropithecus	oswaldi	2	0	1.7	10 >< KBS	0	2.39	1.21	23.7	475	27	375
10	KBS	Artiodactyla	Bovidae	NA	Antilopini	Antidorcas	recki	3	2	1.7	10 >< KBS	0	2.39	1.21	23.7	475	27	375
10	Upper Burgi	Artiodactyla	Giraffidae	NA	Giraffini	Giraffa	stillei	1	2	1.91	10 >< Upper Burgi	1	2.43	1.19	23.7	412	27.3	390
10	Upper Burgi	Artiodactyla	Giraffidae	NA	Giraffini	Giraffa	NA	1	2	1.91	10 >< Upper Burgi	0	2.43	1.19	23.7	412	27.3	390
10	KBS	Artiodactyla	Giraffidae	NA	Giraffini	Giraffa	NA	1	2	1.7	10 >< KBS	0	2.39	1.21	23.7	475	27	375
10	Upper Burgi	Artiodactyla	Giraffidae	NA	Giraffini	NA	NA	1	2	1.91	10 >< Upper Burgi	0	2.43	1.19	23.7	412	27.3	390
10	Upper Burgi	Primates	Cercopithecidae	Cercopithecinae	Theropithecini	Theropithecus	oswaldi	2	0	1.91	10 >< Upper Burgi	0	2.43	1.19	23.7	412	27.3	390
10	KBS	Primates	Cercopithecidae	Cercopithecinae	Theropithecini	Theropithecus	oswaldi	2	0	1.7	10 >< KBS	0	2.39	1.21	23.7	475	27	375
10	KBS	Primates	Cercopithecidae	Cercopithecinae	Theropithecini	Theropithecus	oswaldi	2	0	1.7	10 >< KBS	0	2.39	1.21	23.7	475	27	375
10	Upper Burgi	Primates	Cercopithecidae	Cercopithecinae	Theropithecini	Theropithecus	oswaldi	2	0	1.91	10 >< Upper Burgi	0	2.43	1.19	23.7	412	27.3	390
10	Upper Burgi	Primates	Cercopithecidae	Cercopithecinae	Theropithecini	Theropithecus	oswaldi	2	0	1.91	10 >< Upper Burgi	0	2.43	1.19	23.7	412	27.3	390
10	KBS	Primates	Cercopithecidae	Colobinae	Colobini	NA	NA	1	0	1.7	10 >< KBS	1	2.39	1.21	23.7	475	27	375
10	Upper Burgi	Primates	Cercopithecidae	Cercopithecinae	Papionini	NA	NA	1	0	1.91	10 >< Upper Burgi	1	2.43	1.19	23.7	412	27.3	390
10	Upper Burgi	Primates	Cercopithecidae	NA	Papionini/Colobini	NA	NA	1	0	1.91	10 >< Upper Burgi	1	2.43	1.19	23.7	412	27.3	390
10	KBS	Primates	Cercopithecidae	NA	NA	NA	NA	1	0	1.7	10 >< KBS	0	2.39	1.21	23.7	475	27	375
10	KBS	Primates	Cercopithecidae	Cercopithecinae	NA	NA	NA	1	0	1.7	10 >< KBS	0	2.39	1.21	23.7	475	27	375
10	Upper Burgi	Primates	Cercopithecidae	Colobinae	Colobini	NA	NA	1	0	1.91	10 >< Upper Burgi	1	2.43	1.19	23.7	412	27.3	390
10	Upper Burgi	Primates	Cercopithecidae	Colobinae	Colobini	NA	NA	1	0	1.91	10 >< Upper Burgi	0	2.43	1.19	23.7	412	27.3	390
10	KBS	Primates	Cercopithecidae	NA	NA	NA	NA	1	0	1.7	10 >< KBS	0	2.39	1.21	23.7	475	27	375
10	KBS	Primates	Cercopithecidae	Cercopithecinae	Theropithecini	Theropithecus	oswaldi	2	0	1.7	10 >< KBS	0	2.39	1.21	23.7	475	27	375
10	Upper Burgi	Primates	Cercopithecidae	NA	NA	NA	NA	1	0	1.91	10 >< Upper Burgi	0	2.43	1.19	23.7	412	27.3	390
10	KBS	Carnivora	Hyaenidae	NA	NA	NA	NA	NA	NA	1.7	10 >< KBS	0	2.39	1.21	23.7	475	27	375
10	KBS	Carnivora	Felidae(or Hyaenidae Hyaena sp)	NA	NA	NA	NA	NA	NA	1.7	10 >< KBS	0	2.39	1.21	23.7	475	27	375
10	KBS	Carnivora	Mustelidae	Lutrinae	NA	NA	NA	NA	NA	1.7	10 >< KBS	0	2.39	1.21	23.7	475	27	375
10	KBS	Artiodactyla	Bovidae	NA	Alcelaphini	Megalotragus	isaaci	3	2	1.7	10 >< KBS	0	2.39	1.21	23.7	475	27	375
10	Upper Burgi	Carnivora	Viverridae	NA	NA	Pseudocivetta	NA	NA	NA	1.91	10 >< Upper Burgi	0	2.43	1.19	23.7	412	27.3	390
10	Upper Burgi	Carnivora	Felidae	NA	NA	NA	NA	NA	NA	1.91	10 >< Upper Burgi	0	2.43	1.19	23.7	412	27.3	390
10	Upper Burgi	Carnivora	NA	NA	NA	NA	NA	NA	NA	1.91	10 >< Upper Burgi	0	2.43	1.19	23.7	412	27.3	390
10	Upper Burgi	Carnivora	Felidae	Machairodontinae	Homotheriini	Homotherium	NA	NA	NA	1.91	10 >< Upper Burgi	0	2.43	1.19	23.7	412	27.3	390
10	Upper Burgi	Carnivora	NA	NA	NA	NA	NA	NA	NA	1.91	10 >< Upper Burgi	0	2.43	1.19	23.7	412	27.3	390
10	Upper Burgi	Carnivora	NA	NA	NA	NA	NA	NA	NA	1.91	10 >< Upper Burgi	0	2.43	1.19	23.7	412	27.3	390
10	Upper Burgi	Carnivora	Felidae	Machairodontinae	Homotheriini	Homotherium	NA	NA	NA	1.91	10 >< Upper Burgi	0	2.43	1.19	23.7	412	27.3	390
10	Upper Burgi	Carnivora	NA	NA	NA	NA	NA	NA	NA	1.91	10 >< Upper Burgi	0	2.43	1.19	23.7	412	27.3	390
10	KBS	Carnivora	Felidae	NA	NA	NA	NA	NA	NA	1.7	10 >< KBS	0	2.39	1.21	23.7	475	27	375
10	KBS	Perissodactyla	Equidae	NA	Hipparionini	Eurygnathohippus	NA	3	2	1.7	10 >< KBS	1	2.39	1.21	23.7	475	27	375
10	Upper Burgi	Perissodactyla	Equidae	NA	Hipparionini	Eurygnathohippus	NA	3	2	1.91	10 >< Upper Burgi	1	2.43	1.19	23.7	412	27.3	390
10	Upper Burgi	Perissodactyla	Equidae	NA	Equini	Equus	NA	3	2	1.91	10 >< Upper Burgi	1	2.43	1.19	23.7	412	27.3	390
10	KBS	Perissodactyla	Equidae	NA	Equini	Equus	NA	3	2	1.7	10 >< KBS	0	2.39	1.21	23.7	475	27	375
10	Upper Burgi	Perissodactyla	Equidae	NA	Hipparionini	Eurygnathohippus	NA	3	2	1.91	10 >< Upper Burgi	0	2.43	1.19	23.7	412	27.3	390
10	Upper Burgi	Perissodactyla	Equidae	NA	Equini	Equus	NA	3	2	1.91	10 >< Upper Burgi	0	2.43	1.19	23.7	412	27.3	390
10	Upper Burgi	Perissodactyla	Equidae	NA	Equini	Equus	NA	3	2	1.91	10 >< Upper Burgi	0	2.43	1.19	23.7	412	27.3	390
10	KBS	Perissodactyla	Equidae	NA	Equini	Equus	NA	3	2	1.7	10 >< KBS	0	2.39	1.21	23.7	475	27	375
10	KBS	Perissodactyla	Equidae	NA	Hipparionini	Eurygnathohippus	NA	3	2	1.7	10 >< KBS	0	2.39	1.21	23.7	475	27	375
10	Upper Burgi	Perissodactyla	Equidae	NA	Equini	Equus	NA	3	2	1.91	10 >< Upper Burgi	0	2.43	1.19	23.7	412	27.3	390
10	Upper Burgi	Perissodactyla	Equidae	NA	Equini	Equus	NA	3	2	1.91	10 >< Upper Burgi	0	2.43	1.19	23.7	412	27.3	390
10	KBS	Perissodactyla	Equidae	NA	NA	NA	NA	3	2	1.7	10 >< KBS	0	2.39	1.21	23.7	475	27	375
10	Upper Burgi	Perissodactyla	Equidae	NA	NA	NA	NA	3	2	1.91	10 >< Upper Burgi	0	2.43	1.19	23.7	412	27.3	390
10	KBS	Rodentia	Hystricidae	NA	NA	Hystrix	NA	NA	NA	1.7	10 >< KBS	0	2.39	1.21	23.7	475	27	375
10	KBS	Rodentia	Hystricidae	NA	NA	Hystrix	NA	NA	NA	1.7	10 >< KBS	0	2.39	1.21	23.7	475	27	375
10	KBS	Rodentia	Hystricidae	NA	NA	Hystrix	NA	NA	NA	1.7	10 >< KBS	0	2.39	1.21	23.7	475	27	375
10	KBS	Rodentia	Hystricidae	NA	NA	Hystrix	NA	NA	NA	1.7	10 >< KBS	0	2.39	1.21	23.7	475	27	375
10	Upper Burgi	Rodentia	Hystricidae	NA	NA	Hystrix	NA	NA	NA	1.91	10 >< Upper Burgi	0	2.43	1.19	23.7	412	27.3	390
10	Upper Burgi	Artiodactyla	Suidae	Suinae	NA	Metridiochoerus	andrewsi	3	0	1.91	10 >< Upper Burgi	1	2.43	1.19	23.7	412	27.3	390
10	Upper Burgi	Artiodactyla	Suidae	Suinae	NA	Metridiochoerus	andrewsi	3	0	1.91	10 >< Upper Burgi	0	2.43	1.19	23.7	412	27.3	390
10	Upper Burgi	Artiodactyla	Suidae	Suinae	NA	Metridiochoerus	andrewsi	3	0	1.91	10 >< Upper Burgi	0	2.43	1.19	23.7	412	27.3	390
10	Upper Burgi	Artiodactyla	Suidae	Suinae	NA	Metridiochoerus	andrewsi	3	0	1.91	10 >< Upper Burgi	0	2.43	1.19	23.7	412	27.3	390
10	Upper Burgi	Artiodactyla	Suidae	Suinae	NA	Metridiochoerus	andrewsi	3	0	1.91	10 >< Upper Burgi	0	2.43	1.19	23.7	412	27.3	390
10	Upper Burgi	Artiodactyla	Suidae	Suinae	NA	Metridiochoerus	hopwoodi	3	0	1.91	10 >< Upper Burgi	1	2.43	1.19	23.7	412	27.3	390
10	Upper Burgi	Artiodactyla	Suidae	Suinae	NA	Metridiochoerus	andrewsi	3	0	1.91	10 >< Upper Burgi	0	2.43	1.19	23.7	412	27.3	390
10	Upper Burgi	Artiodactyla	Suidae	Suinae	NA	Metridiochoerus	modestus	3	0	1.91	10 >< Upper Burgi	1	2.43	1.19	23.7	412	27.3	390
10	Upper Burgi	Artiodactyla	Suidae	Suinae	NA	Metridiochoerus	modestus	3	0	1.91	10 >< Upper Burgi	0	2.43	1.19	23.7	412	27.3	390
10	Upper Burgi	Artiodactyla	Suidae	Suinae	NA	Kolpochoerus	heseloni	2	0	1.91	10 >< Upper Burgi	1	2.43	1.19	23.7	412	27.3	390
10	Upper Burgi	Artiodactyla	Suidae	Suinae	NA	Kolpochoerus	heseloni	2	0	1.91	10 >< Upper Burgi	0	2.43	1.19	23.7	412	27.3	390
10	Upper Burgi	Artiodactyla	Suidae	Suinae	NA	Kolpochoerus	heseloni	2	0	1.91	10 >< Upper Burgi	0	2.43	1.19	23.7	412	27.3	390
10	Upper Burgi	Artiodactyla	Suidae	Suinae	NA	Kolpochoerus	heseloni	2	0	1.91	10 >< Upper Burgi	0	2.43	1.19	23.7	412	27.3	390
10	Upper Burgi	Artiodactyla	Suidae	Suinae	NA	Kolpochoerus	heseloni	2	0	1.91	10 >< Upper Burgi	0	2.43	1.19	23.7	412	27.3	390
10	KBS	Artiodactyla	Suidae	Suinae	NA	Kolpochoerus	heseloni	2	0	1.7	10 >< KBS	0	2.39	1.21	23.7	475	27	375
10	Upper Burgi	Artiodactyla	Suidae	Suinae	NA	Kolpochoerus	heseloni	2	0	1.91	10 >< Upper Burgi	0	2.43	1.19	23.7	412	27.3	390
10	Upper Burgi	Artiodactyla	Suidae	Suinae	NA	Kolpochoerus	heseloni	2	0	1.91	10 >< Upper Burgi	0	2.43	1.19	23.7	412	27.3	390
10	Upper Burgi	Artiodactyla	Suidae	Suinae	NA	Kolpochoerus	heseloni	2	0	1.91	10 >< Upper Burgi	0	2.43	1.19	23.7	412	27.3	390
10	Upper Burgi	Artiodactyla	Suidae	Suinae	NA	Kolpochoerus	heseloni	2	0	1.91	10 >< Upper Burgi	0	2.43	1.19	23.7	412	27.3	390
10	Upper Burgi	Artiodactyla	Suidae	Suinae	NA	Kolpochoerus	heseloni	2	0	1.91	10 >< Upper Burgi	0	2.43	1.19	23.7	412	27.3	390
10	Upper Burgi	Artiodactyla	Suidae	NA	NA	NA	NA	NA	0	1.91	10 >< Upper Burgi	0	2.43	1.19	23.7	412	27.3	390
10	Upper Burgi	Artiodactyla	Suidae	Suinae	NA	Kolpochoerus	heseloni	2	0	1.91	10 >< Upper Burgi	0	2.43	1.19	23.7	412	27.3	390
10	Upper Burgi	Artiodactyla	Suidae	NA	NA	NA	NA	NA	0	1.91	10 >< Upper Burgi	0	2.43	1.19	23.7	412	27.3	390
10	Upper Burgi	Artiodactyla	Suidae	NA	NA	NA	NA	NA	0	1.91	10 >< Upper Burgi	0	2.43	1.19	23.7	412	27.3	390
10	Upper Burgi	Perissodactyla	Rhinocerotidae	NA	Dicerotini	Diceros	NA	2	1	1.91	10 >< Upper Burgi	1	2.43	1.19	23.7	412	27.3	390
10	Upper Burgi	Artiodactyla	Bovidae	NA	Alcelaphini	NA	NA	3	2	1.91	10 >< Upper Burgi	1	2.43	1.19	23.7	412	27.3	390
10	Upper Burgi	Artiodactyla	Bovidae	NA	Alcelaphini	NA	NA	3	2	1.91	10 >< Upper Burgi	0	2.43	1.19	23.7	412	27.3	390
10	KBS	Artiodactyla	Bovidae	NA	Alcelaphini	NA	NA	3	2	1.7	10 >< KBS	0	2.39	1.21	23.7	475	27	375
10	Upper Burgi	Artiodactyla	Bovidae	NA	cf Antilopini	NA	NA	3	2	1.91	10 >< Upper Burgi	1	2.43	1.19	23.7	412	27.3	390
10	Upper Burgi	Artiodactyla	Bovidae	NA	cf Antilopini	NA	NA	3	2	1.91	10 >< Upper Burgi	0	2.43	1.19	23.7	412	27.3	390
10	Upper Burgi	Artiodactyla	Bovidae	NA	cf Aepycerotini	NA	NA	3	2	1.91	10 >< Upper Burgi	1	2.43	1.19	23.7	412	27.3	390
10	Upper Burgi	Artiodactyla	Bovidae	NA	Antilopini	NA	NA	3	2	1.91	10 >< Upper Burgi	0	2.43	1.19	23.7	412	27.3	390
10	Upper Burgi	Artiodactyla	Bovidae	NA	Antilopini	NA	NA	3	2	1.91	10 >< Upper Burgi	0	2.43	1.19	23.7	412	27.3	390
10	Upper Burgi	Artiodactyla	Bovidae	NA	Antilopini	NA	NA	3	2	1.91	10 >< Upper Burgi	0	2.43	1.19	23.7	412	27.3	390
10	Upper Burgi	Artiodactyla	Bovidae	NA	Antilopini	NA	NA	3	2	1.91	10 >< Upper Burgi	0	2.43	1.19	23.7	412	27.3	390
10	Upper Burgi	Artiodactyla	Bovidae	NA	Aepycerotini	NA	NA	3	2	1.91	10 >< Upper Burgi	0	2.43	1.19	23.7	412	27.3	390
10	Upper Burgi	Artiodactyla	Bovidae	NA	Aepycerotini	NA	NA	3	2	1.91	10 >< Upper Burgi	0	2.43	1.19	23.7	412	27.3	390
10	Upper Burgi	Artiodactyla	Bovidae	NA	cf Alcelaphini	NA	NA	3	2	1.91	10 >< Upper Burgi	1	2.43	1.19	23.7	412	27.3	390
10	KBS	Artiodactyla	Bovidae	NA	Antilopini	NA	NA	3	2	1.7	10 >< KBS	0	2.39	1.21	23.7	475	27	375
10	Upper Burgi	Artiodactyla	Bovidae	NA	cf Antilopini	NA	NA	3	2	1.91	10 >< Upper Burgi	0	2.43	1.19	23.7	412	27.3	390
10	Upper Burgi	Artiodactyla	Bovidae	NA	Tragelaphini	NA	NA	2	2	1.91	10 >< Upper Burgi	1	2.43	1.19	23.7	412	27.3	390
10	Upper Burgi	Perissodactyla	Equidae	NA	NA	NA	NA	3	2	1.91	10 >< Upper Burgi	0	2.43	1.19	23.7	412	27.3	390
10	KBS	Artiodactyla	Bovidae	NA	Reduncini	Kobus	NA	3	2	1.7	10 >< KBS	0	2.39	1.21	23.7	475	27	375
10	KBS	Artiodactyla	Bovidae	NA	Reduncini	Kobus	NA	3	2	1.7	10 >< KBS	0	2.39	1.21	23.7	475	27	375
10	Upper Burgi	Artiodactyla	Bovidae	NA	Reduncini	Kobus	NA	3	2	1.91	10 >< Upper Burgi	0	2.43	1.19	23.7	412	27.3	390
10	Upper Burgi	Artiodactyla	Bovidae	NA	Reduncini	Kobus	NA	3	2	1.91	10 >< Upper Burgi	0	2.43	1.19	23.7	412	27.3	390
10	Upper Burgi	Artiodactyla	Bovidae	NA	Reduncini	Kobus	NA	3	2	1.91	10 >< Upper Burgi	0	2.43	1.19	23.7	412	27.3	390
10	Upper Burgi	Artiodactyla	Bovidae	NA	Reduncini	Kobus	NA	3	2	1.91	10 >< Upper Burgi	0	2.43	1.19	23.7	412	27.3	390
10	KBS	Artiodactyla	Bovidae	NA	Reduncini	Kobus	NA	3	2	1.7	10 >< KBS	0	2.39	1.21	23.7	475	27	375
10	KBS	Artiodactyla	Bovidae	NA	Reduncini	Menelikia	lyrocera	3	2	1.7	10 >< KBS	1	2.39	1.21	23.7	475	27	375
10	Upper Burgi	Artiodactyla	Bovidae	NA	Reduncini	Kobus	NA	3	2	1.91	10 >< Upper Burgi	0	2.43	1.19	23.7	412	27.3	390
10	Upper Burgi	Artiodactyla	Bovidae	NA	Reduncini	NA	NA	3	2	1.91	10 >< Upper Burgi	0	2.43	1.19	23.7	412	27.3	390
10	KBS	Artiodactyla	Bovidae	NA	Reduncini	NA	NA	3	2	1.7	10 >< KBS	0	2.39	1.21	23.7	475	27	375
10	KBS	Artiodactyla	Bovidae	NA	Reduncini	NA	NA	3	2	1.7	10 >< KBS	0	2.39	1.21	23.7	475	27	375
10	Upper Burgi	Artiodactyla	Bovidae	NA	Reduncini	NA	NA	3	2	1.91	10 >< Upper Burgi	0	2.43	1.19	23.7	412	27.3	390
10	Upper Burgi	Artiodactyla	Bovidae	NA	Reduncini	NA	NA	3	2	1.91	10 >< Upper Burgi	0	2.43	1.19	23.7	412	27.3	390
10	Upper Burgi	Artiodactyla	Bovidae	NA	Reduncini	NA	NA	3	2	1.91	10 >< Upper Burgi	0	2.43	1.19	23.7	412	27.3	390
10	Upper Burgi	Artiodactyla	Bovidae	NA	Reduncini	NA	NA	3	2	1.91	10 >< Upper Burgi	0	2.43	1.19	23.7	412	27.3	390
10	Upper Burgi	Artiodactyla	Bovidae	NA	Reduncini	NA	NA	3	2	1.91	10 >< Upper Burgi	0	2.43	1.19	23.7	412	27.3	390
10	Upper Burgi	Artiodactyla	Bovidae	NA	Reduncini	NA	NA	3	2	1.91	10 >< Upper Burgi	0	2.43	1.19	23.7	412	27.3	390
10	Upper Burgi	Artiodactyla	Bovidae	NA	Reduncini	NA	NA	3	2	1.91	10 >< Upper Burgi	0	2.43	1.19	23.7	412	27.3	390
10	Upper Burgi	Artiodactyla	Bovidae	NA	Reduncini	NA	NA	3	2	1.91	10 >< Upper Burgi	0	2.43	1.19	23.7	412	27.3	390
10	Upper Burgi	Artiodactyla	Bovidae	NA	Reduncini	NA	NA	3	2	1.91	10 >< Upper Burgi	0	2.43	1.19	23.7	412	27.3	390
10	Upper Burgi	Artiodactyla	Bovidae	NA	Antilopini	Gazella	NA	3	2	1.91	10 >< Upper Burgi	1	2.43	1.19	23.7	412	27.3	390
10	Upper Burgi	Artiodactyla	Bovidae	NA	Aepycerotini	Aepyceros	NA	3	2	1.91	10 >< Upper Burgi	1	2.43	1.19	23.7	412	27.3	390
10	KBS	Artiodactyla	Bovidae	NA	Antilopini	Antidorcas	recki	3	2	1.7	10 >< KBS	0	2.39	1.21	23.7	475	27	375
10	KBS	Artiodactyla	Bovidae	NA	Antilopini	Antidorcas	recki	3	2	1.7	10 >< KBS	0	2.39	1.21	23.7	475	27	375
10	Upper Burgi	Artiodactyla	Bovidae	NA	Aepycerotini	Aepyceros	NA	3	2	1.91	10 >< Upper Burgi	0	2.43	1.19	23.7	412	27.3	390
10	Upper Burgi	Artiodactyla	Bovidae	NA	Reduncini	Kobus	sigmoidalis	3	2	1.91	10 >< Upper Burgi	1	2.43	1.19	23.7	412	27.3	390
10	KBS	Artiodactyla	Bovidae	NA	Reduncini	Kobus	kob	3	2	1.7	10 >< KBS	0	2.39	1.21	23.7	475	27	375
10	Upper Burgi	Artiodactyla	Bovidae	NA	Reduncini	Kobus	kob	3	2	1.91	10 >< Upper Burgi	1	2.43	1.19	23.7	412	27.3	390
10	Upper Burgi	Artiodactyla	Bovidae	NA	Reduncini	Kobus	kob	3	2	1.91	10 >< Upper Burgi	0	2.43	1.19	23.7	412	27.3	390
10	Upper Burgi	Artiodactyla	Bovidae	NA	Reduncini	Kobus	kob	3	2	1.91	10 >< Upper Burgi	0	2.43	1.19	23.7	412	27.3	390
10	Upper Burgi	Artiodactyla	Bovidae	NA	Reduncini	Kobus	kob	3	2	1.91	10 >< Upper Burgi	0	2.43	1.19	23.7	412	27.3	390
10	Upper Burgi	Artiodactyla	Bovidae	NA	Reduncini	Kobus	kob	3	2	1.91	10 >< Upper Burgi	0	2.43	1.19	23.7	412	27.3	390
10	Upper Burgi	Artiodactyla	Bovidae	NA	Reduncini	Kobus	kob	3	2	1.91	10 >< Upper Burgi	0	2.43	1.19	23.7	412	27.3	390
10	Upper Burgi	Artiodactyla	Bovidae	NA	Reduncini	Kobus	kob	3	2	1.91	10 >< Upper Burgi	0	2.43	1.19	23.7	412	27.3	390
10	Upper Burgi	Artiodactyla	Bovidae	NA	Reduncini	Kobus	kob	3	2	1.91	10 >< Upper Burgi	0	2.43	1.19	23.7	412	27.3	390
10	Upper Burgi	Artiodactyla	Bovidae	NA	Reduncini	Kobus	kob	3	2	1.91	10 >< Upper Burgi	0	2.43	1.19	23.7	412	27.3	390
10	KBS	Artiodactyla	Bovidae	NA	Reduncini	Kobus	kob	3	2	1.7	10 >< KBS	0	2.39	1.21	23.7	475	27	375
10	Upper Burgi	Artiodactyla	Bovidae	NA	Reduncini	Kobus	kob	3	2	1.91	10 >< Upper Burgi	0	2.43	1.19	23.7	412	27.3	390
10	Upper Burgi	Artiodactyla	Bovidae	NA	Reduncini	Kobus	NA	3	2	1.91	10 >< Upper Burgi	0	2.43	1.19	23.7	412	27.3	390
10	Upper Burgi	Carnivora	Hyaenidae	NA	NA	Hyaena	makapani	NA	NA	1.91	10 >< Upper Burgi	0	2.43	1.19	23.7	412	27.3	390
10	KBS	Artiodactyla	Hippopotamidae	NA	NA	Hexaprotodon	aethiopicus	1	0	1.7	10 >< KBS	1	2.39	1.21	23.7	475	27	375
10	KBS	Carnivora	Felidae	Machairodontinae	Homotheriini	Homotherium	sp	NA	NA	1.7	10 >< KBS	0	2.39	1.21	23.7	475	27	375
10	KBS	Primates	Hominidae	Homininae	Hominini	Australopithecus	boisei	1	0	1.7	10 >< KBS	0	2.39	1.21	23.7	475	27	375
10	KBS	Artiodactyla	Bovidae	NA	Reduncini	NA	NA	3	2	1.7	10 >< KBS	0	2.39	1.21	23.7	475	27	375
10	KBS	Artiodactyla	Bovidae	NA	Aepycerotini	Aepyceros	melampus	3	2	1.7	10 >< KBS	0	2.39	1.21	23.7	475	27	375
10	KBS	Artiodactyla	Bovidae	NA	Bovini	Pelorovis	turkanensis	3	2	1.7	10 >< KBS	1	2.39	1.21	23.7	475	27	375
10	KBS	Primates	Hominidae	Homininae	Hominini	NA	NA	1	0	1.7	10 >< KBS	0	2.39	1.21	23.7	475	27	375
10	KBS	Artiodactyla	Bovidae	NA	Reduncini	NA	NA	3	2	1.7	10 >< KBS	0	2.39	1.21	23.7	475	27	375
10	KBS	Artiodactyla	Bovidae	NA	Reduncini	NA	NA	3	2	1.7	10 >< KBS	0	2.39	1.21	23.7	475	27	375
10	KBS	Proboscidea	Deinotheriidae	NA	NA	Deinotherium	bozasi	1	0	1.7	10 >< KBS	0	2.39	1.21	23.7	475	27	375
10	Upper Burgi	Carnivora	Hyaenidae	NA	NA	Crocuta	ultra	NA	NA	1.91	10 >< Upper Burgi	0	2.43	1.19	23.7	412	27.3	390
11	Okote	Primates	Hominidae	Homininae	Hominini	NA	NA	1	0	1.46	11 >< Okote	0	2.21	1	24.2	650	26.8	570
11	Okote	Primates	Hominidae	Homininae	Hominini	Australopithecus	boisei	1	0	1.46	11 >< Okote	1	2.21	1	24.2	650	26.8	570
11	KBS	Artiodactyla	Bovidae	NA	Aepycerotini	Aepyceros	melampus	3	2	1.7	11 >< KBS	1	2.6	1.2	23.5	168	26.4	419
11	Okote	Artiodactyla	Suidae	Suinae	NA	Metridiochoerus	compactus	3	0	1.46	11 >< Okote	1	2.21	1	24.2	650	26.8	570
11	Okote	Perissodactyla	Equidae	NA	Hipparionini	Hipparion	ethiopicum	3	2	1.46	11 >< Okote	1	2.21	1	24.2	650	26.8	570
11	Okote	Artiodactyla	Suidae	Suinae	NA	Metridiochoerus	hopwoodi	3	0	1.46	11 >< Okote	1	2.21	1	24.2	650	26.8	570
11	Okote	Artiodactyla	Suidae	Suinae	NA	Metridiochoerus	compactus	3	0	1.46	11 >< Okote	0	2.21	1	24.2	650	26.8	570
11	KBS	Artiodactyla	Suidae	Suinae	NA	Metridiochoerus	andrewsi	3	0	1.7	11 >< KBS	1	2.6	1.2	23.5	168	26.4	419
11	Okote	Artiodactyla	Suidae	Suinae	NA	Kolpochoerus	heseloni	2	0	1.46	11 >< Okote	1	2.21	1	24.2	650	26.8	570
11	Okote	Artiodactyla	Giraffidae	NA	NA	NA	NA	1	2	1.46	11 >< Okote	1	2.21	1	24.2	650	26.8	570
11	Okote	Artiodactyla	Bovidae	NA	Reduncini	NA	NA	3	2	1.46	11 >< Okote	0	2.21	1	24.2	650	26.8	570
11	Okote	Artiodactyla	Bovidae	NA	Reduncini	Kobus	NA	3	2	1.46	11 >< Okote	1	2.21	1	24.2	650	26.8	570
11	Okote	Artiodactyla	Bovidae	NA	Alcelaphini	Damaliscus	eppsi	3	2	1.46	11 >< Okote	1	2.21	1	24.2	650	26.8	570
11	Okote	Artiodactyla	Bovidae	NA	Aepycerotini	Aepyceros	NA	3	2	1.46	11 >< Okote	1	2.21	1	24.2	650	26.8	570
11	Okote	Perissodactyla	Equidae	NA	Equini	Equus	NA	3	2	1.46	11 >< Okote	1	2.21	1	24.2	650	26.8	570
11	Okote	Artiodactyla	Bovidae	NA	Alcelaphini	NA	NA	3	2	1.46	11 >< Okote	0	2.21	1	24.2	650	26.8	570
11	Okote	Artiodactyla	Bovidae	NA	Alcelaphini	NA	NA	3	2	1.46	11 >< Okote	0	2.21	1	24.2	650	26.8	570
11	Okote	Artiodactyla	Bovidae	NA	Alcelaphini	NA	NA	3	2	1.46	11 >< Okote	0	2.21	1	24.2	650	26.8	570
11	Okote	Artiodactyla	Giraffidae	NA	NA	NA	NA	1	2	1.46	11 >< Okote	0	2.21	1	24.2	650	26.8	570
11	Okote	Perissodactyla	Equidae	NA	NA	NA	NA	3	2	1.46	11 >< Okote	0	2.21	1	24.2	650	26.8	570
11	Okote	Artiodactyla	Hippopotamidae	NA	NA	NA	NA	1	0	1.46	11 >< Okote	0	2.21	1	24.2	650	26.8	570
11	Okote	Carnivora	Hyaenidae	NA	NA	Crocuta	ultra	NA	NA	1.46	11 >< Okote	0	2.21	1	24.2	650	26.8	570
11	Okote	Carnivora	NA	NA	NA	NA	NA	NA	NA	1.46	11 >< Okote	0	2.21	1	24.2	650	26.8	570
11	Okote	Primates	Cercopithecidae	Cercopithecinae	Theropithecini	Theropithecus	oswaldi	2	0	1.46	11 >< Okote	1	2.21	1	24.2	650	26.8	570
11	Okote	Primates	Cercopithecidae	Cercopithecinae	Theropithecini	Theropithecus	NA	1	0	1.46	11 >< Okote	0	2.21	1	24.2	650	26.8	570
11	Okote	Primates	Cercopithecidae	NA	NA	NA	NA	1	0	1.46	11 >< Okote	0	2.21	1	24.2	650	26.8	570
11	Okote	Primates	Cercopithecidae	Colobinae	Colobini	NA	NA	1	0	1.46	11 >< Okote	1	2.21	1	24.2	650	26.8	570
11	Okote	Primates	Cercopithecidae	Colobinae	Colobini	NA	NA	1	0	1.46	11 >< Okote	0	2.21	1	24.2	650	26.8	570
11	Okote	Artiodactyla	Suidae	Suinae	NA	Kolpochoerus	heseloni	2	0	1.46	11 >< Okote	0	2.21	1	24.2	650	26.8	570
11	Okote	Artiodactyla	Suidae	Suinae	NA	Kolpochoerus	heseloni	2	0	1.46	11 >< Okote	0	2.21	1	24.2	650	26.8	570
11	Okote	Artiodactyla	Suidae	Suinae	NA	Kolpochoerus	NA	2	0	1.46	11 >< Okote	0	2.21	1	24.2	650	26.8	570
11	Okote	Carnivora	NA	NA	NA	NA	NA	NA	NA	1.46	11 >< Okote	0	2.21	1	24.2	650	26.8	570
11	Okote	Artiodactyla	Giraffidae	NA	NA	NA	NA	1	2	1.46	11 >< Okote	0	2.21	1	24.2	650	26.8	570
11	Okote	Perissodactyla	Equidae	NA	NA	NA	NA	3	2	1.46	11 >< Okote	0	2.21	1	24.2	650	26.8	570
11	Okote	Artiodactyla	Suidae	Suinae	NA	Metridiochoerus	compactus	3	0	1.46	11 >< Okote	0	2.21	1	24.2	650	26.8	570
11	Okote	Artiodactyla	Bovidae	NA	Alcelaphini	NA	NA	3	2	1.46	11 >< Okote	0	2.21	1	24.2	650	26.8	570
11	Okote	Artiodactyla	Bovidae	NA	NA	NA	NA	NA	2	1.46	11 >< Okote	0	2.21	1	24.2	650	26.8	570
11	Okote	Artiodactyla	Suidae	Suinae	NA	Metridiochoerus	NA	3	0	1.46	11 >< Okote	0	2.21	1	24.2	650	26.8	570
11	Okote	Artiodactyla	Suidae	NA	NA	NA	NA	NA	0	1.46	11 >< Okote	0	2.21	1	24.2	650	26.8	570
11	Okote	Artiodactyla	Bovidae	NA	Tragelaphini	NA	NA	2	2	1.46	11 >< Okote	1	2.21	1	24.2	650	26.8	570
11	Okote	Artiodactyla	Bovidae	NA	Reduncini	NA	NA	3	2	1.46	11 >< Okote	0	2.21	1	24.2	650	26.8	570
11	Okote	Artiodactyla	Bovidae	NA	NA	NA	NA	NA	2	1.46	11 >< Okote	0	2.21	1	24.2	650	26.8	570
11	Okote	Artiodactyla	Bovidae	NA	NA	NA	NA	NA	2	1.46	11 >< Okote	0	2.21	1	24.2	650	26.8	570
11	Okote	Artiodactyla	Bovidae	NA	NA	NA	NA	NA	2	1.46	11 >< Okote	0	2.21	1	24.2	650	26.8	570
11	Okote	Artiodactyla	Suidae	NA	NA	NA	NA	NA	0	1.46	11 >< Okote	0	2.21	1	24.2	650	26.8	570
11	KBS	Artiodactyla	Bovidae	NA	Bovini	Pelorovis	turkanensis	3	2	1.7	11 >< KBS	1	2.6	1.2	23.5	168	26.4	419
11	Okote	Artiodactyla	Bovidae	NA	NA	NA	NA	NA	2	1.46	11 >< Okote	0	2.21	1	24.2	650	26.8	570
11	Okote	Artiodactyla	Bovidae	NA	NA	NA	NA	NA	2	1.46	11 >< Okote	0	2.21	1	24.2	650	26.8	570
11	Okote	Artiodactyla	Bovidae	NA	NA	NA	NA	NA	2	1.46	11 >< Okote	0	2.21	1	24.2	650	26.8	570
11	Okote	Artiodactyla	Bovidae	NA	NA	NA	NA	NA	2	1.46	11 >< Okote	0	2.21	1	24.2	650	26.8	570
11	Okote	Primates	Cercopithecidae	Cercopithecinae	Theropithecini	Theropithecus	oswaldi	2	0	1.46	11 >< Okote	0	2.21	1	24.2	650	26.8	570
11	Okote	Artiodactyla	Bovidae	NA	NA	NA	NA	NA	2	1.46	11 >< Okote	0	2.21	1	24.2	650	26.8	570
11	Okote	Tubulidentata	Orycteropodidae	NA	NA	Tubulidentata	NA	NA	NA	1.46	11 >< Okote	0	2.21	1	24.2	650	26.8	570
11	Okote	Artiodactyla	Giraffidae	NA	NA	NA	NA	1	2	1.46	11 >< Okote	0	2.21	1	24.2	650	26.8	570
11	Okote	Artiodactyla	Bovidae	NA	NA	NA	NA	NA	2	1.46	11 >< Okote	0	2.21	1	24.2	650	26.8	570
11	Okote	Artiodactyla	Bovidae	NA	NA	NA	NA	NA	2	1.46	11 >< Okote	0	2.21	1	24.2	650	26.8	570
11	Okote	Artiodactyla	Bovidae	NA	NA	NA	NA	NA	2	1.46	11 >< Okote	0	2.21	1	24.2	650	26.8	570
11	Okote	Artiodactyla	Suidae	Suinae	NA	Kolpochoerus	NA	2	0	1.46	11 >< Okote	0	2.21	1	24.2	650	26.8	570
11	Okote	Artiodactyla	Bovidae	NA	NA	NA	NA	NA	2	1.46	11 >< Okote	0	2.21	1	24.2	650	26.8	570
11	Okote	Artiodactyla	Giraffidae	NA	NA	NA	NA	1	2	1.46	11 >< Okote	0	2.21	1	24.2	650	26.8	570
11	Okote	Artiodactyla	Suidae	Suinae	NA	Kolpochoerus	NA	2	0	1.46	11 >< Okote	0	2.21	1	24.2	650	26.8	570
11	Okote	Artiodactyla	Bovidae	NA	Alcelaphini	NA	NA	3	2	1.46	11 >< Okote	0	2.21	1	24.2	650	26.8	570
11	Okote	Carnivora	Mustelidae	NA	NA	Torolutra	NA	NA	NA	1.46	11 >< Okote	0	2.21	1	24.2	650	26.8	570
11	Okote	Artiodactyla	Suidae	Suinae	NA	Kolpochoerus	NA	2	0	1.46	11 >< Okote	0	2.21	1	24.2	650	26.8	570
11	Okote	Artiodactyla	Bovidae	NA	Alcelaphini	NA	NA	3	2	1.46	11 >< Okote	0	2.21	1	24.2	650	26.8	570
11	Okote	Perissodactyla	Equidae	NA	NA	NA	NA	3	2	1.46	11 >< Okote	0	2.21	1	24.2	650	26.8	570
11	Okote	Artiodactyla	Suidae	Suinae	NA	Metridiochoerus	NA	3	0	1.46	11 >< Okote	0	2.21	1	24.2	650	26.8	570
11	Okote	Primates	Cercopithecidae	Cercopithecinae	Theropithecini	Theropithecus	NA	1	0	1.46	11 >< Okote	0	2.21	1	24.2	650	26.8	570
11	Okote	Artiodactyla	Bovidae	NA	NA	NA	NA	NA	2	1.46	11 >< Okote	0	2.21	1	24.2	650	26.8	570
11	Okote	Artiodactyla	Suidae	NA	NA	NA	NA	NA	0	1.46	11 >< Okote	0	2.21	1	24.2	650	26.8	570
11	Okote	Artiodactyla	Bovidae	NA	NA	NA	NA	NA	2	1.46	11 >< Okote	0	2.21	1	24.2	650	26.8	570
11	Okote	Perissodactyla	Equidae	NA	NA	NA	NA	3	2	1.46	11 >< Okote	0	2.21	1	24.2	650	26.8	570
11	Okote	Artiodactyla	Bovidae	NA	Alcelaphini	NA	NA	3	2	1.46	11 >< Okote	0	2.21	1	24.2	650	26.8	570
11	Okote	Perissodactyla	Equidae	NA	Equini	Equus	NA	3	2	1.46	11 >< Okote	0	2.21	1	24.2	650	26.8	570
11	Okote	Artiodactyla	Bovidae	NA	NA	NA	NA	NA	2	1.46	11 >< Okote	0	2.21	1	24.2	650	26.8	570
11	Okote	Artiodactyla	Hippopotamidae	NA	NA	NA	NA	1	0	1.46	11 >< Okote	0	2.21	1	24.2	650	26.8	570
11	Okote	Artiodactyla	Bovidae	NA	NA	NA	NA	NA	2	1.46	11 >< Okote	0	2.21	1	24.2	650	26.8	570
11	Okote	Artiodactyla	Bovidae	NA	Reduncini	NA	NA	3	2	1.46	11 >< Okote	0	2.21	1	24.2	650	26.8	570
11	Okote	Artiodactyla	Suidae	Suinae	NA	Metridiochoerus	NA	3	0	1.46	11 >< Okote	0	2.21	1	24.2	650	26.8	570
11	Okote	Perissodactyla	Equidae	NA	Equini	Equus	NA	3	2	1.46	11 >< Okote	0	2.21	1	24.2	650	26.8	570
11	Okote	Artiodactyla	Suidae	NA	NA	NA	NA	NA	0	1.46	11 >< Okote	0	2.21	1	24.2	650	26.8	570
11	Okote	Primates	Cercopithecidae	Cercopithecinae	Theropithecini	Theropithecus	NA	1	0	1.46	11 >< Okote	0	2.21	1	24.2	650	26.8	570
11	Okote	Artiodactyla	Bovidae	NA	NA	NA	NA	NA	2	1.46	11 >< Okote	0	2.21	1	24.2	650	26.8	570
11	Okote	Artiodactyla	Suidae	Suinae	NA	Kolpochoerus	NA	2	0	1.46	11 >< Okote	0	2.21	1	24.2	650	26.8	570
11	Okote	Primates	Cercopithecidae	Colobinae	Colobini	NA	NA	1	0	1.46	11 >< Okote	0	2.21	1	24.2	650	26.8	570
11	Okote	Artiodactyla	Giraffidae	NA	NA	NA	NA	1	2	1.46	11 >< Okote	0	2.21	1	24.2	650	26.8	570
11	Okote	Artiodactyla	Hippopotamidae	NA	NA	Hexaprotodon	NA	1	0	1.46	11 >< Okote	1	2.21	1	24.2	650	26.8	570
11	Okote	Artiodactyla	Suidae	Suinae	NA	Kolpochoerus	heseloni	2	0	1.46	11 >< Okote	0	2.21	1	24.2	650	26.8	570
11	Okote	Artiodactyla	Bovidae	NA	NA	NA	NA	NA	2	1.46	11 >< Okote	0	2.21	1	24.2	650	26.8	570
11	Okote	Artiodactyla	Hippopotamidae/Suidae	NA	NA	NA	NA	NA	NA	1.46	11 >< Okote	0	2.21	1	24.2	650	26.8	570
11	Okote	Artiodactyla	Suidae	NA	NA	NA	NA	NA	0	1.46	11 >< Okote	0	2.21	1	24.2	650	26.8	570
11	KBS	Artiodactyla	Bovidae	NA	Tragelaphini	Tragelaphus	strepsiceros	2	2	1.7	11 >< KBS	1	2.6	1.2	23.5	168	26.4	419
11	KBS	Primates	Cercopithecidae	Cercopithecinae	Theropithecini	Theropithecus	oswaldi	2	0	1.7	11 >< KBS	1	2.6	1.2	23.5	168	26.4	419
11	Okote	Primates	Hominidae	Homininae	Hominini	Australopithecus	boisei	1	0	1.46	11 >< Okote	0	2.21	1	24.2	650	26.8	570
12	KBS	Primates	Hominidae	Homininae	Hominini	Homo	sp nov	1	0	1.7	12 >< KBS	1	2.43	1.3	23.6	438	21.8	647
12	KBS	Primates	Hominidae	Homininae	Hominini	NA	NA	1	0	1.7	12 >< KBS	0	2.43	1.3	23.6	438	21.8	647
12	KBS	Primates	Hominidae	Homininae	Hominini	Homo	NA	1	0	1.7	12 >< KBS	0	2.43	1.3	23.6	438	21.8	647
12	KBS	Artiodactyla	Bovidae	NA	Reduncini	Menelikia	lyrocera	3	2	1.7	12 >< KBS	1	2.43	1.3	23.6	438	21.8	647
12	KBS	Artiodactyla	Bovidae	NA	Tragelaphini	Tragelaphus	nakuae	2	2	1.7	12 >< KBS	1	2.43	1.3	23.6	438	21.8	647
12	KBS	Perissodactyla	Equidae	NA	Hipparionini	Hipparion	ethiopicum	3	2	1.7	12 >< KBS	1	2.43	1.3	23.6	438	21.8	647
12	KBS	Artiodactyla	Giraffidae	NA	Giraffini	Giraffa	stillei	1	2	1.7	12 >< KBS	1	2.43	1.3	23.6	438	21.8	647
12	KBS	Artiodactyla	Bovidae	NA	Reduncini	NA	NA	3	2	1.7	12 >< KBS	0	2.43	1.3	23.6	438	21.8	647
12	KBS	Artiodactyla	Bovidae	NA	Antilopini	Antidorcas	recki	3	2	1.7	12 >< KBS	1	2.43	1.3	23.6	438	21.8	647
12	Upper Burgi	Artiodactyla	Bovidae	NA	Aepycerotini	Aepyceros	melampus	3	2	1.91	12 >< Upper Burgi	1	2.62	1.23	23.4	142	23	599
12	Upper Burgi	Artiodactyla	Giraffidae	NA	Giraffini	Giraffa	pygmaea	1	2	1.91	12 >< Upper Burgi	1	2.62	1.23	23.4	142	23	599
12	KBS	Artiodactyla	Bovidae	NA	Alcelaphini	Damaliscus	eppsi	3	2	1.7	12 >< KBS	1	2.43	1.3	23.6	438	21.8	647
12	Upper Burgi	Artiodactyla	Bovidae	NA	Reduncini	Redunca	NA	3	2	1.91	12 >< Upper Burgi	1	2.62	1.23	23.4	142	23	599
12	KBS	Artiodactyla	Bovidae	NA	Reduncini	Menelikia	lyrocera	3	2	1.7	12 >< KBS	0	2.43	1.3	23.6	438	21.8	647
12	KBS	Artiodactyla	Bovidae	NA	Reduncini	Kobus	ancystrocera	3	2	1.7	12 >< KBS	1	2.43	1.3	23.6	438	21.8	647
12	KBS	Perissodactyla	Equidae	NA	Equini	Equus	koobiforensis	3	2	1.7	12 >< KBS	1	2.43	1.3	23.6	438	21.8	647
12	Upper Burgi	Artiodactyla	Suidae	Suinae	NA	Metridiochoerus	andrewsi	3	0	1.91	12 >< Upper Burgi	1	2.62	1.23	23.4	142	23	599
12	Upper Burgi	Primates	Cercopithecidae	Cercopithecinae	Theropithecini	Theropithecus	oswaldi	2	0	1.91	12 >< Upper Burgi	1	2.62	1.23	23.4	142	23	599
12	KBS	Artiodactyla	Suidae	Suinae	NA	Kolpochoerus	heseloni	2	0	1.7	12 >< KBS	1	2.43	1.3	23.6	438	21.8	647
12	Upper Burgi	Artiodactyla	Suidae	Suinae	NA	Kolpochoerus	heseloni	2	0	1.91	12 >< Upper Burgi	1	2.62	1.23	23.4	142	23	599
12	KBS	Artiodactyla	Suidae	Suinae	NA	Kolpochoerus	heseloni	2	0	1.7	12 >< KBS	0	2.43	1.3	23.6	438	21.8	647
12	KBS	Artiodactyla	Suidae	Suinae	NA	Metridiochoerus	andrewsi	3	0	1.7	12 >< KBS	1	2.43	1.3	23.6	438	21.8	647
12	Upper Burgi	Artiodactyla	Suidae	Suinae	NA	Kolpochoerus	heseloni	2	0	1.91	12 >< Upper Burgi	0	2.62	1.23	23.4	142	23	599
12	KBS	Artiodactyla	Suidae	Suinae	NA	Kolpochoerus	heseloni	2	0	1.7	12 >< KBS	0	2.43	1.3	23.6	438	21.8	647
12	KBS	Artiodactyla	Suidae	Suinae	NA	Kolpochoerus	heseloni	2	0	1.7	12 >< KBS	0	2.43	1.3	23.6	438	21.8	647
12	KBS	Artiodactyla	Suidae	Suinae	NA	Metridiochoerus	hopwoodi	3	0	1.7	12 >< KBS	1	2.43	1.3	23.6	438	21.8	647
12	KBS	Artiodactyla	Suidae	Suinae	NA	Kolpochoerus	heseloni	2	0	1.7	12 >< KBS	0	2.43	1.3	23.6	438	21.8	647
12	Upper Burgi	Artiodactyla	Suidae	Tetraconodontinae	NA	Notochoerus	scotti	3	0	1.91	12 >< Upper Burgi	1	2.62	1.23	23.4	142	23	599
12	KBS	Artiodactyla	Suidae	Suinae	NA	Kolpochoerus	heseloni	2	0	1.7	12 >< KBS	0	2.43	1.3	23.6	438	21.8	647
12	KBS	Artiodactyla	Suidae	Suinae	NA	Kolpochoerus	heseloni	2	0	1.7	12 >< KBS	0	2.43	1.3	23.6	438	21.8	647
12	Upper Burgi	Artiodactyla	Suidae	Suinae	NA	Metridiochoerus	andrewsi	3	0	1.91	12 >< Upper Burgi	0	2.62	1.23	23.4	142	23	599
12	Upper Burgi	Artiodactyla	Suidae	Tetraconodontinae	NA	Notochoerus	scotti	3	0	1.91	12 >< Upper Burgi	0	2.62	1.23	23.4	142	23	599
12	Upper Burgi	Artiodactyla	Suidae	Suinae	NA	Kolpochoerus	heseloni	2	0	1.91	12 >< Upper Burgi	0	2.62	1.23	23.4	142	23	599
12	KBS	Artiodactyla	Suidae	Suinae	NA	Metridiochoerus	hopwoodi	3	0	1.7	12 >< KBS	0	2.43	1.3	23.6	438	21.8	647
12	KBS	Artiodactyla	Suidae	Suinae	NA	Kolpochoerus	heseloni	2	0	1.7	12 >< KBS	0	2.43	1.3	23.6	438	21.8	647
12	KBS	Artiodactyla	Suidae	Suinae	NA	Metridiochoerus	andrewsi	3	0	1.7	12 >< KBS	0	2.43	1.3	23.6	438	21.8	647
12	KBS	Artiodactyla	Suidae	Suinae	NA	Metridiochoerus	andrewsi	3	0	1.7	12 >< KBS	0	2.43	1.3	23.6	438	21.8	647
12	KBS	Artiodactyla	Suidae	Suinae	NA	Kolpochoerus	heseloni	2	0	1.7	12 >< KBS	0	2.43	1.3	23.6	438	21.8	647
12	Upper Burgi	Artiodactyla	Suidae	Tetraconodontinae	NA	Notochoerus	scotti	3	0	1.91	12 >< Upper Burgi	0	2.62	1.23	23.4	142	23	599
12	Upper Burgi	Artiodactyla	Suidae	Tetraconodontinae	NA	Notochoerus	scotti	3	0	1.91	12 >< Upper Burgi	0	2.62	1.23	23.4	142	23	599
12	Upper Burgi	Artiodactyla	Suidae	Tetraconodontinae	NA	Notochoerus	scotti	3	0	1.91	12 >< Upper Burgi	0	2.62	1.23	23.4	142	23	599
12	Upper Burgi	Artiodactyla	Suidae	Suinae	NA	Metridiochoerus	hopwoodi	3	0	1.91	12 >< Upper Burgi	1	2.62	1.23	23.4	142	23	599
12	Upper Burgi	Artiodactyla	Suidae	Suinae	NA	Metridiochoerus	hopwoodi	3	0	1.91	12 >< Upper Burgi	0	2.62	1.23	23.4	142	23	599
12	KBS	Artiodactyla	Suidae	Suinae	NA	Metridiochoerus	andrewsi	3	0	1.7	12 >< KBS	0	2.43	1.3	23.6	438	21.8	647
12	Upper Burgi	Artiodactyla	Suidae	Suinae	NA	Metridiochoerus	andrewsi	3	0	1.91	12 >< Upper Burgi	0	2.62	1.23	23.4	142	23	599
12	KBS	Primates	Cercopithecidae	Cercopithecinae	Theropithecini	Theropithecus	oswaldi	2	0	1.7	12 >< KBS	1	2.43	1.3	23.6	438	21.8	647
12	Upper Burgi	Artiodactyla	Giraffidae	NA	Giraffini	Giraffa	NA	1	2	1.91	12 >< Upper Burgi	0	2.62	1.23	23.4	142	23	599
12	KBS	Artiodactyla	Giraffidae	NA	Giraffini	Giraffa	pygmaea	1	2	1.7	12 >< KBS	1	2.43	1.3	23.6	438	21.8	647
12	KBS	Perissodactyla	Equidae	NA	Equini	Equus	NA	3	2	1.7	12 >< KBS	0	2.43	1.3	23.6	438	21.8	647
12	KBS	Proboscidea	Elephantidae	NA	NA	Elephas	recki atavus	3	0	1.7	12 >< KBS	1	2.43	1.3	23.6	438	21.8	647
12	KBS	Artiodactyla	Hippopotamidae	NA	NA	Hexaprotodon	karumensis	1	0	1.7	12 >< KBS	1	2.43	1.3	23.6	438	21.8	647
12	KBS	Artiodactyla	Suidae	Suinae	NA	Metridiochoerus	modestus	3	0	1.7	12 >< KBS	1	2.43	1.3	23.6	438	21.8	647
12	KBS	Artiodactyla	Suidae	NA	NA	NA	NA	NA	0	1.7	12 >< KBS	0	2.43	1.3	23.6	438	21.8	647
12	KBS	Artiodactyla	Bovidae	NA	NA	NA	NA	NA	2	1.7	12 >< KBS	0	2.43	1.3	23.6	438	21.8	647
12	KBS	Artiodactyla	Bovidae	NA	NA	NA	NA	NA	2	1.7	12 >< KBS	0	2.43	1.3	23.6	438	21.8	647
12	KBS	Primates	Cercopithecidae	Cercopithecinae	Theropithecini	Theropithecus	oswaldi	2	0	1.7	12 >< KBS	0	2.43	1.3	23.6	438	21.8	647
12	KBS	Artiodactyla	Suidae	Suinae	NA	Metridiochoerus	andrewsi	3	0	1.7	12 >< KBS	0	2.43	1.3	23.6	438	21.8	647
12	KBS	Artiodactyla	Bovidae	NA	NA	NA	NA	NA	2	1.7	12 >< KBS	0	2.43	1.3	23.6	438	21.8	647
12	KBS	Primates	Cercopithecidae	Cercopithecinae	Theropithecini	Theropithecus	oswaldi	2	0	1.7	12 >< KBS	0	2.43	1.3	23.6	438	21.8	647
12	KBS	Perissodactyla	Equidae	NA	NA	NA	NA	3	2	1.7	12 >< KBS	0	2.43	1.3	23.6	438	21.8	647
12	KBS	Primates	Cercopithecidae	Cercopithecinae	Theropithecini	Theropithecus	oswaldi	2	0	1.7	12 >< KBS	0	2.43	1.3	23.6	438	21.8	647
12	KBS	Artiodactyla	Suidae	Suinae	NA	Kolpochoerus	heseloni	2	0	1.7	12 >< KBS	0	2.43	1.3	23.6	438	21.8	647
12	KBS	Artiodactyla	Bovidae	NA	NA	NA	NA	NA	2	1.7	12 >< KBS	0	2.43	1.3	23.6	438	21.8	647
12	KBS	Artiodactyla	Bovidae	NA	NA	NA	NA	NA	2	1.7	12 >< KBS	0	2.43	1.3	23.6	438	21.8	647
12	KBS	Artiodactyla	Suidae	Suinae	NA	Kolpochoerus	heseloni	2	0	1.7	12 >< KBS	0	2.43	1.3	23.6	438	21.8	647
12	KBS	Artiodactyla	Bovidae	NA	NA	NA	NA	NA	2	1.7	12 >< KBS	0	2.43	1.3	23.6	438	21.8	647
12	KBS	Artiodactyla	Bovidae	NA	Aepycerotini	Aepyceros	melampus	3	2	1.7	12 >< KBS	1	2.43	1.3	23.6	438	21.8	647
12	KBS	Artiodactyla	Bovidae	NA	Aepycerotini	Aepyceros	melampus	3	2	1.7	12 >< KBS	0	2.43	1.3	23.6	438	21.8	647
12	Upper Burgi	Artiodactyla	Bovidae	NA	Reduncini	Menelikia	lyrocera	3	2	1.91	12 >< Upper Burgi	1	2.62	1.23	23.4	142	23	599
12	KBS	Artiodactyla	Bovidae	NA	Tragelaphini	Tragelaphus	strepsiceros	2	2	1.7	12 >< KBS	1	2.43	1.3	23.6	438	21.8	647
12	Upper Burgi	Artiodactyla	Bovidae	NA	Antilopini	Gazella	praethomsoni	3	2	1.91	12 >< Upper Burgi	1	2.62	1.23	23.4	142	23	599
12	Upper Burgi	Artiodactyla	Bovidae	NA	Alcelaphini	NA	NA	3	2	1.91	12 >< Upper Burgi	0	2.62	1.23	23.4	142	23	599
12	KBS	Artiodactyla	Bovidae	NA	Antilopini	Antidorcas	recki	3	2	1.7	12 >< KBS	0	2.43	1.3	23.6	438	21.8	647
12	Upper Burgi	Artiodactyla	Bovidae	NA	Reduncini	Menelikia	lyrocera	3	2	1.91	12 >< Upper Burgi	0	2.62	1.23	23.4	142	23	599
12	KBS	Artiodactyla	Bovidae	NA	Reduncini	NA	NA	3	2	1.7	12 >< KBS	0	2.43	1.3	23.6	438	21.8	647
12	KBS	Artiodactyla	Bovidae	NA	Tragelaphini	Tragelaphus	strepsiceros maryanus	2	2	1.7	12 >< KBS	1	2.43	1.3	23.6	438	21.8	647
12	Upper Burgi	Artiodactyla	Bovidae	NA	Alcelaphini	Megalotragus	isaaci	3	2	1.91	12 >< Upper Burgi	1	2.62	1.23	23.4	142	23	599
12	Upper Burgi	Artiodactyla	Bovidae	NA	Reduncini	NA	NA	3	2	1.91	12 >< Upper Burgi	0	2.62	1.23	23.4	142	23	599
12	Upper Burgi	Perissodactyla	Rhinocerotidae	NA	Dicerotini	Ceratotherium	simum	3	2	1.91	12 >< Upper Burgi	1	2.62	1.23	23.4	142	23	599
12	KBS	Artiodactyla	Bovidae	NA	Reduncini	Kobus	sigmoidalis	3	2	1.7	12 >< KBS	1	2.43	1.3	23.6	438	21.8	647
12	KBS	Artiodactyla	Bovidae	NA	Reduncini	Kobus	sigmoidalis	3	2	1.7	12 >< KBS	0	2.43	1.3	23.6	438	21.8	647
12	KBS	Artiodactyla	Bovidae	NA	Reduncini	Menelikia	lyrocera	3	2	1.7	12 >< KBS	0	2.43	1.3	23.6	438	21.8	647
12	KBS	Artiodactyla	Bovidae	NA	Reduncini	Menelikia	lyrocera	3	2	1.7	12 >< KBS	0	2.43	1.3	23.6	438	21.8	647
12	KBS	Artiodactyla	Bovidae	NA	Reduncini	Menelikia	lyrocera	3	2	1.7	12 >< KBS	0	2.43	1.3	23.6	438	21.8	647
12	KBS	Artiodactyla	Bovidae	NA	Alcelaphini	Connochaetes/Damaliscus	NA	3	2	1.7	12 >< KBS	1	2.43	1.3	23.6	438	21.8	647
12	Upper Burgi	Artiodactyla	Bovidae	NA	Alcelaphini	Megalotragus	isaaci	3	2	1.91	12 >< Upper Burgi	0	2.62	1.23	23.4	142	23	599
12	KBS	Artiodactyla	Bovidae	NA	Bovini	Pelorovis	turkanensis	3	2	1.7	12 >< KBS	1	2.43	1.3	23.6	438	21.8	647
12	Upper Burgi	Artiodactyla	Bovidae	NA	Tragelaphini	NA	NA	2	2	1.91	12 >< Upper Burgi	0	2.62	1.23	23.4	142	23	599
12	KBS	Artiodactyla	Bovidae	NA	Alcelaphini	Connochaetes/Damaliscus	NA	3	2	1.7	12 >< KBS	0	2.43	1.3	23.6	438	21.8	647
12	KBS	Artiodactyla	Bovidae	NA	Reduncini	NA	NA	3	2	1.7	12 >< KBS	0	2.43	1.3	23.6	438	21.8	647
12	Upper Burgi	Artiodactyla	Bovidae	NA	Tragelaphini	Tragelaphus	nakuae	2	2	1.91	12 >< Upper Burgi	1	2.62	1.23	23.4	142	23	599
12	Upper Burgi	Artiodactyla	Bovidae	NA	Tragelaphini	Tragelaphus	nakuae	2	2	1.91	12 >< Upper Burgi	0	2.62	1.23	23.4	142	23	599
12	KBS	Artiodactyla	Bovidae	NA	Reduncini	Menelikia	lyrocera	3	2	1.7	12 >< KBS	0	2.43	1.3	23.6	438	21.8	647
12	KBS	Artiodactyla	Bovidae	NA	Antilopini	Antidorcas	recki	3	2	1.7	12 >< KBS	0	2.43	1.3	23.6	438	21.8	647
12	KBS	Artiodactyla	Bovidae	NA	Tragelaphini	Tragelaphus	strepsiceros	2	2	1.7	12 >< KBS	0	2.43	1.3	23.6	438	21.8	647
12	Upper Burgi	Artiodactyla	Bovidae	NA	Reduncini	Menelikia	lyrocera	3	2	1.91	12 >< Upper Burgi	0	2.62	1.23	23.4	142	23	599
12	KBS	Artiodactyla	Bovidae	NA	Reduncini	Menelikia	lyrocera	3	2	1.7	12 >< KBS	0	2.43	1.3	23.6	438	21.8	647
12	KBS	Artiodactyla	Bovidae	NA	Reduncini	Menelikia	lyrocera	3	2	1.7	12 >< KBS	0	2.43	1.3	23.6	438	21.8	647
12	KBS	Artiodactyla	Bovidae	NA	Reduncini	NA	NA	3	2	1.7	12 >< KBS	0	2.43	1.3	23.6	438	21.8	647
12	KBS	Primates	Cercopithecidae	Cercopithecinae	Theropithecini	Theropithecus	oswaldi	2	0	1.7	12 >< KBS	0	2.43	1.3	23.6	438	21.8	647
12	KBS	Primates	Cercopithecidae	Cercopithecinae	Theropithecini	Theropithecus	oswaldi	2	0	1.7	12 >< KBS	0	2.43	1.3	23.6	438	21.8	647
12	KBS	Primates	Cercopithecidae	Cercopithecinae	Theropithecini	Theropithecus	oswaldi	2	0	1.7	12 >< KBS	0	2.43	1.3	23.6	438	21.8	647
12	KBS	Carnivora	Hyaenidae	NA	NA	Crocuta	eturono	NA	NA	1.7	12 >< KBS	0	2.43	1.3	23.6	438	21.8	647
14	Upper Burgi	Artiodactyla	Bovidae	NA	Reduncini	Kobus	sigmoidalis	3	2	1.91	14 >< Upper Burgi	1	2.55	1.4	23.3	268	22.1	599
14	Upper Burgi	Artiodactyla	Bovidae	NA	Reduncini	Kobus	ancystrocera	3	2	1.91	14 >< Upper Burgi	1	2.55	1.4	23.3	268	22.1	599
14	Upper Burgi	Artiodactyla	Bovidae	NA	Reduncini	Kobus	ancystrocera	3	2	1.91	14 >< Upper Burgi	0	2.55	1.4	23.3	268	22.1	599
14	Upper Burgi	Artiodactyla	Bovidae	NA	Reduncini	Kobus	sigmoidalis	3	2	1.91	14 >< Upper Burgi	0	2.55	1.4	23.3	268	22.1	599
14	Upper Burgi	Artiodactyla	Bovidae	NA	Reduncini	Kobus	sigmoidalis	3	2	1.91	14 >< Upper Burgi	0	2.55	1.4	23.3	268	22.1	599
14	Upper Burgi	Artiodactyla	Bovidae	NA	Reduncini	Kobus	sigmoidalis	3	2	1.91	14 >< Upper Burgi	0	2.55	1.4	23.3	268	22.1	599
14	Upper Burgi	Artiodactyla	Bovidae	NA	Reduncini	Kobus	leche	3	2	1.91	14 >< Upper Burgi	1	2.55	1.4	23.3	268	22.1	599
14	Upper Burgi	Artiodactyla	Bovidae	NA	Reduncini	Kobus	sigmoidalis	3	2	1.91	14 >< Upper Burgi	0	2.55	1.4	23.3	268	22.1	599
14	Upper Burgi	Artiodactyla	Bovidae	NA	Reduncini	Kobus	sigmoidalis	3	2	1.91	14 >< Upper Burgi	0	2.55	1.4	23.3	268	22.1	599
14	Upper Burgi	Artiodactyla	Bovidae	NA	Aepycerotini	Aepyceros	melampus	3	2	1.91	14 >< Upper Burgi	1	2.55	1.4	23.3	268	22.1	599
14	Upper Burgi	Artiodactyla	Bovidae	NA	Tragelaphini	Tragelaphus	nakuae	2	2	1.91	14 >< Upper Burgi	1	2.55	1.4	23.3	268	22.1	599
14	Upper Burgi	Artiodactyla	Bovidae	NA	Reduncini	Kobus	sigmoidalis	3	2	1.91	14 >< Upper Burgi	0	2.55	1.4	23.3	268	22.1	599
14	Upper Burgi	Artiodactyla	Bovidae	NA	Aepycerotini	Aepyceros	melampus	3	2	1.91	14 >< Upper Burgi	0	2.55	1.4	23.3	268	22.1	599
14	Upper Burgi	Artiodactyla	Bovidae	NA	Reduncini	Menelikia	lyrocera	3	2	1.91	14 >< Upper Burgi	1	2.55	1.4	23.3	268	22.1	599
14	Upper Burgi	Artiodactyla	Bovidae	NA	Tragelaphini	Tragelaphus	strepsiceros	2	2	1.91	14 >< Upper Burgi	1	2.55	1.4	23.3	268	22.1	599
14	Upper Burgi	Artiodactyla	Bovidae	NA	Tragelaphini	Tragelaphus	strepsiceros maryanus	2	2	1.91	14 >< Upper Burgi	1	2.55	1.4	23.3	268	22.1	599
14	Upper Burgi	Artiodactyla	Bovidae	NA	Reduncini	NA	NA	3	2	1.91	14 >< Upper Burgi	0	2.55	1.4	23.3	268	22.1	599
14	Upper Burgi	Artiodactyla	Bovidae	NA	Tragelaphini	Tragelaphus	nakuae	2	2	1.91	14 >< Upper Burgi	0	2.55	1.4	23.3	268	22.1	599
14	Upper Burgi	Artiodactyla	Bovidae	NA	Tragelaphini	Tragelaphus	nakuae	2	2	1.91	14 >< Upper Burgi	0	2.55	1.4	23.3	268	22.1	599
14	Upper Burgi	Artiodactyla	Bovidae	NA	Tragelaphini	Tragelaphus	strepsiceros maryanus	2	2	1.91	14 >< Upper Burgi	0	2.55	1.4	23.3	268	22.1	599
14	Upper Burgi	Artiodactyla	Bovidae	NA	Aepycerotini	Aepyceros	melampus	3	2	1.91	14 >< Upper Burgi	0	2.55	1.4	23.3	268	22.1	599
14	Upper Burgi	Artiodactyla	Bovidae	NA	Reduncini	Kobus	sigmoidalis	3	2	1.91	14 >< Upper Burgi	0	2.55	1.4	23.3	268	22.1	599
14	Upper Burgi	Artiodactyla	Bovidae	NA	Reduncini	Kobus	ancystrocera	3	2	1.91	14 >< Upper Burgi	0	2.55	1.4	23.3	268	22.1	599
14	Upper Burgi	Proboscidea	Elephantidae	NA	NA	Elephas	recki atavus	3	0	1.91	14 >< Upper Burgi	1	2.55	1.4	23.3	268	22.1	599
14	Upper Burgi	Proboscidea	Elephantidae	NA	NA	Elephas	recki atavus	3	0	1.91	14 >< Upper Burgi	0	2.55	1.4	23.3	268	22.1	599
14	Upper Burgi	Proboscidea	Elephantidae	NA	NA	Elephas	recki atavus	3	0	1.91	14 >< Upper Burgi	0	2.55	1.4	23.3	268	22.1	599
14	Upper Burgi	Artiodactyla	Suidae	Tetraconodontinae	NA	Notochoerus	scotti	3	0	1.91	14 >< Upper Burgi	1	2.55	1.4	23.3	268	22.1	599
14	Upper Burgi	Perissodactyla	Equidae	NA	Equini	Equus	koobiforensis	3	2	1.91	14 >< Upper Burgi	1	2.55	1.4	23.3	268	22.1	599
14	Upper Burgi	Perissodactyla	Equidae	NA	Equini	Equus	koobiforensis	3	2	1.91	14 >< Upper Burgi	0	2.55	1.4	23.3	268	22.1	599
14	Upper Burgi	Artiodactyla	Bovidae	NA	Alcelaphini	Megalotragus	isaaci	3	2	1.91	14 >< Upper Burgi	1	2.55	1.4	23.3	268	22.1	599
14	Upper Burgi	Artiodactyla	Bovidae	NA	Alcelaphini	Megalotragus	isaaci	3	2	1.91	14 >< Upper Burgi	0	2.55	1.4	23.3	268	22.1	599
14	Upper Burgi	Artiodactyla	Bovidae	NA	Reduncini	Kobus	sigmoidalis	3	2	1.91	14 >< Upper Burgi	0	2.55	1.4	23.3	268	22.1	599
14	Upper Burgi	Artiodactyla	Bovidae	NA	Reduncini	NA	NA	3	2	1.91	14 >< Upper Burgi	0	2.55	1.4	23.3	268	22.1	599
14	Upper Burgi	Perissodactyla	Equidae	NA	Hipparionini	Hipparion	ethiopicum	3	2	1.91	14 >< Upper Burgi	1	2.55	1.4	23.3	268	22.1	599
14	Upper Burgi	Perissodactyla	Equidae	NA	Hipparionini	Hipparion	ethiopicum	3	2	1.91	14 >< Upper Burgi	0	2.55	1.4	23.3	268	22.1	599
14	Upper Burgi	Perissodactyla	Equidae	NA	Hipparionini	Hipparion	ethiopicum	3	2	1.91	14 >< Upper Burgi	0	2.55	1.4	23.3	268	22.1	599
14	Upper Burgi	Artiodactyla	Suidae	Tetraconodontinae	NA	Notochoerus	scotti	3	0	1.91	14 >< Upper Burgi	0	2.55	1.4	23.3	268	22.1	599
14	Upper Burgi	Perissodactyla	Rhinocerotidae	NA	Dicerotini	Ceratotherium	simum	3	2	1.91	14 >< Upper Burgi	1	2.55	1.4	23.3	268	22.1	599
14	Upper Burgi	Artiodactyla	Giraffidae	NA	Giraffini	Giraffa	NA	1	2	1.91	14 >< Upper Burgi	0	2.55	1.4	23.3	268	22.1	599
14	Upper Burgi	Artiodactyla	Suidae	Tetraconodontinae	NA	Notochoerus	scotti	3	0	1.91	14 >< Upper Burgi	0	2.55	1.4	23.3	268	22.1	599
14	Upper Burgi	Artiodactyla	Suidae	Tetraconodontinae	NA	Notochoerus	scotti	3	0	1.91	14 >< Upper Burgi	0	2.55	1.4	23.3	268	22.1	599
14	Upper Burgi	Artiodactyla	Suidae	Tetraconodontinae	NA	Notochoerus	scotti	3	0	1.91	14 >< Upper Burgi	0	2.55	1.4	23.3	268	22.1	599
14	Upper Burgi	Artiodactyla	Suidae	Tetraconodontinae	NA	Notochoerus	scotti	3	0	1.91	14 >< Upper Burgi	0	2.55	1.4	23.3	268	22.1	599
14	Upper Burgi	Artiodactyla	Suidae	Tetraconodontinae	NA	Notochoerus	scotti	3	0	1.91	14 >< Upper Burgi	0	2.55	1.4	23.3	268	22.1	599
14	Upper Burgi	Artiodactyla	Suidae	Tetraconodontinae	NA	Notochoerus	scotti	3	0	1.91	14 >< Upper Burgi	0	2.55	1.4	23.3	268	22.1	599
14	Upper Burgi	Primates	Cercopithecidae	Cercopithecinae	Theropithecini	Theropithecus	oswaldi	2	0	1.91	14 >< Upper Burgi	1	2.55	1.4	23.3	268	22.1	599
14	Upper Burgi	Carnivora	Felidae	NA	NA	Panthera	pardus	NA	NA	1.91	14 >< Upper Burgi	0	2.55	1.4	23.3	268	22.1	599
14	Upper Burgi	Artiodactyla	Suidae	Suinae	NA	Metridiochoerus	andrewsi	3	0	1.91	14 >< Upper Burgi	1	2.55	1.4	23.3	268	22.1	599
14	Upper Burgi	Artiodactyla	Suidae	Tetraconodontinae	NA	Notochoerus	scotti	3	0	1.91	14 >< Upper Burgi	0	2.55	1.4	23.3	268	22.1	599
14	Upper Burgi	Artiodactyla	Suidae	Tetraconodontinae	NA	Notochoerus	scotti	3	0	1.91	14 >< Upper Burgi	0	2.55	1.4	23.3	268	22.1	599
14	Upper Burgi	Artiodactyla	Suidae	Tetraconodontinae	NA	Notochoerus	scotti	3	0	1.91	14 >< Upper Burgi	0	2.55	1.4	23.3	268	22.1	599
14	Upper Burgi	Artiodactyla	Suidae	Tetraconodontinae	NA	Notochoerus	scotti	3	0	1.91	14 >< Upper Burgi	0	2.55	1.4	23.3	268	22.1	599
14	Upper Burgi	Artiodactyla	Suidae	Tetraconodontinae	NA	Notochoerus	scotti	3	0	1.91	14 >< Upper Burgi	0	2.55	1.4	23.3	268	22.1	599
14	Upper Burgi	Artiodactyla	Suidae	Suinae	NA	Metridiochoerus	andrewsi	3	0	1.91	14 >< Upper Burgi	0	2.55	1.4	23.3	268	22.1	599
14	Upper Burgi	Artiodactyla	Suidae	Suinae	NA	Metridiochoerus	andrewsi	3	0	1.91	14 >< Upper Burgi	0	2.55	1.4	23.3	268	22.1	599
14	Upper Burgi	Artiodactyla	Giraffidae	NA	Giraffini	Giraffa	pygmaea	1	2	1.91	14 >< Upper Burgi	1	2.55	1.4	23.3	268	22.1	599
14	Upper Burgi	Perissodactyla	Equidae	NA	Equini	Equus	koobiforensis	3	2	1.91	14 >< Upper Burgi	0	2.55	1.4	23.3	268	22.1	599
14	Upper Burgi	Perissodactyla	Equidae	NA	Equini	Equus	NA	3	2	1.91	14 >< Upper Burgi	0	2.55	1.4	23.3	268	22.1	599
14	Upper Burgi	Perissodactyla	Equidae	NA	Equini	Equus	koobiforensis	3	2	1.91	14 >< Upper Burgi	0	2.55	1.4	23.3	268	22.1	599
14	Upper Burgi	Perissodactyla	Equidae	NA	Equini	Equus	koobiforensis	3	2	1.91	14 >< Upper Burgi	0	2.55	1.4	23.3	268	22.1	599
14	Upper Burgi	Perissodactyla	Equidae	NA	Hipparionini	Hipparion	ethiopicum	3	2	1.91	14 >< Upper Burgi	0	2.55	1.4	23.3	268	22.1	599
14	Upper Burgi	Perissodactyla	Equidae	NA	Hipparionini	Hipparion	ethiopicum	3	2	1.91	14 >< Upper Burgi	0	2.55	1.4	23.3	268	22.1	599
14	Upper Burgi	Perissodactyla	Equidae	NA	Hipparionini	Hipparion	ethiopicum	3	2	1.91	14 >< Upper Burgi	0	2.55	1.4	23.3	268	22.1	599
14	Upper Burgi	Proboscidea	Elephantidae	NA	NA	Elephas	recki atavus	3	0	1.91	14 >< Upper Burgi	0	2.55	1.4	23.3	268	22.1	599
14	Upper Burgi	Artiodactyla	Suidae	Suinae	NA	Kolpochoerus	heseloni	2	0	1.91	14 >< Upper Burgi	1	2.55	1.4	23.3	268	22.1	599
14	Upper Burgi	Artiodactyla	Bovidae	NA	Reduncini	Kobus	sigmoidalis	3	2	1.91	14 >< Upper Burgi	0	2.55	1.4	23.3	268	22.1	599
14	Upper Burgi	Artiodactyla	Bovidae	NA	Alcelaphini	Megalotragus	isaaci	3	2	1.91	14 >< Upper Burgi	0	2.55	1.4	23.3	268	22.1	599
14	Upper Burgi	Artiodactyla	Bovidae	NA	Alcelaphini	Connochaetes/Damaliscus	NA	3	2	1.91	14 >< Upper Burgi	1	2.55	1.4	23.3	268	22.1	599
14	Upper Burgi	Artiodactyla	Bovidae	NA	Alcelaphini	Connochaetes/Damaliscus	NA	3	2	1.91	14 >< Upper Burgi	0	2.55	1.4	23.3	268	22.1	599
14	Upper Burgi	Artiodactyla	Bovidae	NA	Reduncini	Kobus	ancystrocera	3	2	1.91	14 >< Upper Burgi	0	2.55	1.4	23.3	268	22.1	599
14	Upper Burgi	Artiodactyla	Bovidae	NA	Reduncini	Kobus	sigmoidalis	3	2	1.91	14 >< Upper Burgi	0	2.55	1.4	23.3	268	22.1	599
14	Upper Burgi	Artiodactyla	Bovidae	NA	Aepycerotini	Aepyceros	melampus	3	2	1.91	14 >< Upper Burgi	0	2.55	1.4	23.3	268	22.1	599
14	Upper Burgi	Artiodactyla	Bovidae	NA	Tragelaphini	Tragelaphus	strepsiceros	2	2	1.91	14 >< Upper Burgi	0	2.55	1.4	23.3	268	22.1	599
14	Upper Burgi	Artiodactyla	Bovidae	NA	Reduncini	Kobus	sigmoidalis	3	2	1.91	14 >< Upper Burgi	0	2.55	1.4	23.3	268	22.1	599
14	Upper Burgi	Artiodactyla	Bovidae	NA	Reduncini	NA	NA	3	2	1.91	14 >< Upper Burgi	0	2.55	1.4	23.3	268	22.1	599
14	Upper Burgi	Artiodactyla	Bovidae	NA	Tragelaphini	Tragelaphus	nakuae	2	2	1.91	14 >< Upper Burgi	0	2.55	1.4	23.3	268	22.1	599
14	Upper Burgi	Perissodactyla	Rhinocerotidae	NA	Dicerotini	Ceratotherium	simum	3	2	1.91	14 >< Upper Burgi	0	2.55	1.4	23.3	268	22.1	599
14	Upper Burgi	Artiodactyla	Bovidae	NA	Reduncini	Kobus	sigmoidalis	3	2	1.91	14 >< Upper Burgi	0	2.55	1.4	23.3	268	22.1	599
14	Upper Burgi	Artiodactyla	Hippopotamidae	NA	NA	Hexaprotodon	karumensis	1	0	1.91	14 >< Upper Burgi	1	2.55	1.4	23.3	268	22.1	599
14	Upper Burgi	Artiodactyla	Hippopotamidae	NA	NA	Hexaprotodon	karumensis	1	0	1.91	14 >< Upper Burgi	0	2.55	1.4	23.3	268	22.1	599
14	Upper Burgi	Artiodactyla	Bovidae	NA	Reduncini	NA	NA	3	2	1.91	14 >< Upper Burgi	0	2.55	1.4	23.3	268	22.1	599
14	Upper Burgi	Proboscidea	Elephantidae	NA	NA	Elephas	recki atavus	3	0	1.91	14 >< Upper Burgi	0	2.55	1.4	23.3	268	22.1	599
15	KBS	Artiodactyla	Bovidae	NA	Alcelaphini	Damaliscus	niro	3	2	1.7	15 >< KBS	1	2.56	1.11	23.7	215	28	310
15	KBS	Artiodactyla	Bovidae	NA	Reduncini	Kobus	sigmoidalis	3	2	1.7	15 >< KBS	1	2.56	1.11	23.7	215	28	310
15	KBS	Artiodactyla	Bovidae	NA	Antilopini	Gazella	janenschi	3	2	1.7	15 >< KBS	1	2.56	1.11	23.7	215	28	310
15	KBS	Artiodactyla	Bovidae	NA	Antilopini	Antidorcas	recki	3	2	1.7	15 >< KBS	1	2.56	1.11	23.7	215	28	310
15	KBS	Artiodactyla	Bovidae	NA	Aepycerotini	Aepyceros	melampus	3	2	1.7	15 >< KBS	1	2.56	1.11	23.7	215	28	310
15	KBS	Artiodactyla	Bovidae	NA	Aepycerotini	Aepyceros	melampus	3	2	1.7	15 >< KBS	0	2.56	1.11	23.7	215	28	310
15	KBS	Artiodactyla	Bovidae	NA	Aepycerotini	Aepyceros	melampus	3	2	1.7	15 >< KBS	0	2.56	1.11	23.7	215	28	310
15	KBS	Artiodactyla	Bovidae	NA	Aepycerotini	Aepyceros	NA	3	2	1.7	15 >< KBS	0	2.56	1.11	23.7	215	28	310
15	KBS	Artiodactyla	Bovidae	NA	Aepycerotini	Aepyceros	NA	3	2	1.7	15 >< KBS	0	2.56	1.11	23.7	215	28	310
15	KBS	Artiodactyla	Bovidae	NA	Reduncini	NA	NA	3	2	1.7	15 >< KBS	0	2.56	1.11	23.7	215	28	310
15	KBS	Artiodactyla	Bovidae	NA	Reduncini	NA	NA	3	2	1.7	15 >< KBS	0	2.56	1.11	23.7	215	28	310
15	Upper Burgi	Artiodactyla	Bovidae	NA	Reduncini	NA	NA	3	2	1.91	15 >< Upper Burgi	1	2.5	0.5	24.4	189	28	247
15	Upper Burgi	Primates	Hominidae	Homininae	Hominini	NA	NA	1	0	1.91	15 >< Upper Burgi	0	2.5	0.5	24.4	189	28	247
15	KBS	Primates	Hominidae	Homininae	Hominini	Homo	NA	1	0	1.7	15 >< KBS	1	2.56	1.11	23.7	215	28	310
15	Upper Burgi	Primates	Hominidae	Homininae	Hominini	Homo	erectus	1	0	1.91	15 >< Upper Burgi	1	2.5	0.5	24.4	189	28	247
15	KBS	Primates	Hominidae	Homininae	Hominini	Homo	NA	1	0	1.7	15 >< KBS	0	2.56	1.11	23.7	215	28	310
15	KBS	Artiodactyla	Giraffidae	NA	Sivatheriini	Sivatherium	maurusium	2	2	1.7	15 >< KBS	1	2.56	1.11	23.7	215	28	310
15	KBS	Artiodactyla	Suidae	Suinae	NA	Metridiochoerus	andrewsi	3	0	1.7	15 >< KBS	1	2.56	1.11	23.7	215	28	310
15	KBS	Artiodactyla	Suidae	Suinae	NA	Kolpochoerus	heseloni	2	0	1.7	15 >< KBS	1	2.56	1.11	23.7	215	28	310
15	KBS	Artiodactyla	Suidae	Suinae	NA	Metridiochoerus	hopwoodi	3	0	1.7	15 >< KBS	1	2.56	1.11	23.7	215	28	310
15	KBS	Perissodactyla	Equidae	NA	Equini	Equus	NA	3	2	1.7	15 >< KBS	1	2.56	1.11	23.7	215	28	310
15	KBS	Artiodactyla	Suidae	Suinae	NA	Kolpochoerus	heseloni	2	0	1.7	15 >< KBS	0	2.56	1.11	23.7	215	28	310
15	KBS	Primates	Cercopithecidae	Cercopithecinae	Theropithecini	Theropithecus	oswaldi	2	0	1.7	15 >< KBS	1	2.56	1.11	23.7	215	28	310
15	KBS	Primates	Cercopithecidae	Colobinae	Colobini	Cercopithecoides	kimeui	1	0	1.7	15 >< KBS	1	2.56	1.11	23.7	215	28	310
15	KBS	Primates	Cercopithecidae	Cercopithecinae	Theropithecini	Theropithecus	oswaldi	2	0	1.7	15 >< KBS	0	2.56	1.11	23.7	215	28	310
15	Upper Burgi	Carnivora	Hyaenidae	NA	NA	Crocuta	dietrichi	NA	NA	1.91	15 >< Upper Burgi	0	2.5	0.5	24.4	189	28	247
15	KBS	Artiodactyla	Suidae	Suinae	NA	Kolpochoerus	heseloni	2	0	1.7	15 >< KBS	0	2.56	1.11	23.7	215	28	310
15	KBS	Artiodactyla	Suidae	Suinae	NA	Kolpochoerus	heseloni	2	0	1.7	15 >< KBS	0	2.56	1.11	23.7	215	28	310
15	KBS	Artiodactyla	Suidae	Tetraconodontinae	NA	Notochoerus	scotti	3	0	1.7	15 >< KBS	1	2.56	1.11	23.7	215	28	310
15	KBS	Artiodactyla	Suidae	Suinae	NA	Kolpochoerus	heseloni	2	0	1.7	15 >< KBS	0	2.56	1.11	23.7	215	28	310
15	KBS	Artiodactyla	Suidae	Suinae	NA	Phacochoerus	NA	3	0	1.7	15 >< KBS	1	2.56	1.11	23.7	215	28	310
15	KBS	Primates	Cercopithecidae	Cercopithecinae	Theropithecini	Theropithecus	oswaldi	2	0	1.7	15 >< KBS	0	2.56	1.11	23.7	215	28	310
15	KBS	Perissodactyla	Equidae	NA	Hipparionini	Hipparion	sp B	3	2	1.7	15 >< KBS	1	2.56	1.11	23.7	215	28	310
15	KBS	Artiodactyla	Suidae	Suinae	NA	Metridiochoerus	andrewsi	3	0	1.7	15 >< KBS	0	2.56	1.11	23.7	215	28	310
15	Upper Burgi	Artiodactyla	Suidae	Suinae	NA	Metridiochoerus	andrewsi	3	0	1.91	15 >< Upper Burgi	1	2.5	0.5	24.4	189	28	247
15	KBS	Artiodactyla	Bovidae	NA	Reduncini	Kobus	sigmoidalis	3	2	1.7	15 >< KBS	0	2.56	1.11	23.7	215	28	310
15	KBS	Artiodactyla	Bovidae	NA	Reduncini	Kobus	sigmoidalis	3	2	1.7	15 >< KBS	0	2.56	1.11	23.7	215	28	310
15	KBS	Artiodactyla	Bovidae	NA	Reduncini	Kobus	sigmoidalis	3	2	1.7	15 >< KBS	0	2.56	1.11	23.7	215	28	310
15	KBS	Artiodactyla	Bovidae	NA	Aepycerotini	Aepyceros	melampus	3	2	1.7	15 >< KBS	0	2.56	1.11	23.7	215	28	310
15	KBS	Artiodactyla	Bovidae	NA	Reduncini	Kobus	sigmoidalis	3	2	1.7	15 >< KBS	0	2.56	1.11	23.7	215	28	310
15	KBS	Artiodactyla	Bovidae	NA	Aepycerotini	Aepyceros	melampus	3	2	1.7	15 >< KBS	0	2.56	1.11	23.7	215	28	310
15	KBS	Artiodactyla	Bovidae	NA	Reduncini	Kobus	sigmoidalis	3	2	1.7	15 >< KBS	0	2.56	1.11	23.7	215	28	310
15	KBS	Artiodactyla	Bovidae	NA	Tragelaphini	Tragelaphus	strepsiceros	2	2	1.7	15 >< KBS	1	2.56	1.11	23.7	215	28	310
15	KBS	Artiodactyla	Bovidae	NA	Alcelaphini	Beatragus	antiquus	3	2	1.7	15 >< KBS	1	2.56	1.11	23.7	215	28	310
15	KBS	Artiodactyla	Bovidae	NA	Aepycerotini	Aepyceros	melampus	3	2	1.7	15 >< KBS	0	2.56	1.11	23.7	215	28	310
15	KBS	Artiodactyla	Bovidae	NA	Reduncini	NA	NA	3	2	1.7	15 >< KBS	0	2.56	1.11	23.7	215	28	310
15	KBS	Artiodactyla	Bovidae	NA	Reduncini	NA	NA	3	2	1.7	15 >< KBS	0	2.56	1.11	23.7	215	28	310
15	KBS	Artiodactyla	Bovidae	NA	Aepycerotini	Aepyceros	melampus	3	2	1.7	15 >< KBS	0	2.56	1.11	23.7	215	28	310
15	KBS	Artiodactyla	Bovidae	NA	Reduncini	Kobus	sigmoidalis	3	2	1.7	15 >< KBS	0	2.56	1.11	23.7	215	28	310
15	Upper Burgi	Proboscidea	Elephantidae	NA	NA	Elephas	recki shungurensis	3	0	1.91	15 >< Upper Burgi	1	2.5	0.5	24.4	189	28	247
100	Upper Burgi	Artiodactyla	Suidae	Suinae	NA	Metridiochoerus	andrewsi	3	0	1.91	100 >< Upper Burgi	1	2.5	1.31	23.5	333	22.5	599
100	Upper Burgi	Artiodactyla	Bovidae	NA	Reduncini	Menelikia	lyrocera	3	2	1.91	100 >< Upper Burgi	1	2.5	1.31	23.5	333	22.5	599
100	Upper Burgi	Perissodactyla	Equidae	NA	Equini	Equus	NA	3	2	1.91	100 >< Upper Burgi	0	2.5	1.31	23.5	333	22.5	599
100	Upper Burgi	Perissodactyla	Rhinocerotidae	NA	Dicerotini	Ceratotherium	simum	3	2	1.91	100 >< Upper Burgi	1	2.5	1.31	23.5	333	22.5	599
100	Upper Burgi	Artiodactyla	Bovidae	NA	Alcelaphini	Connochaetes	gentryi	3	2	1.91	100 >< Upper Burgi	1	2.5	1.31	23.5	333	22.5	599
100	Upper Burgi	Artiodactyla	Suidae	Suinae	NA	Metridiochoerus	andrewsi	3	0	1.91	100 >< Upper Burgi	0	2.5	1.31	23.5	333	22.5	599
100	Upper Burgi	Artiodactyla	Suidae	Suinae	NA	Metridiochoerus	andrewsi	3	0	1.91	100 >< Upper Burgi	0	2.5	1.31	23.5	333	22.5	599
100	Upper Burgi	Artiodactyla	Suidae	Suinae	NA	Metridiochoerus	modestus	3	0	1.91	100 >< Upper Burgi	1	2.5	1.31	23.5	333	22.5	599
100	Upper Burgi	Artiodactyla	Suidae	Suinae	NA	Metridiochoerus	andrewsi	3	0	1.91	100 >< Upper Burgi	0	2.5	1.31	23.5	333	22.5	599
100	Upper Burgi	Artiodactyla	Suidae	Suinae	NA	Metridiochoerus	andrewsi	3	0	1.91	100 >< Upper Burgi	0	2.5	1.31	23.5	333	22.5	599
100	Upper Burgi	Artiodactyla	Suidae	Suinae	NA	Kolpochoerus	heseloni	2	0	1.91	100 >< Upper Burgi	1	2.5	1.31	23.5	333	22.5	599
100	Upper Burgi	Artiodactyla	Suidae	Suinae	NA	Kolpochoerus	heseloni	2	0	1.91	100 >< Upper Burgi	0	2.5	1.31	23.5	333	22.5	599
100	Upper Burgi	Artiodactyla	Suidae	Tetraconodontinae	NA	Notochoerus	scotti	3	0	1.91	100 >< Upper Burgi	1	2.5	1.31	23.5	333	22.5	599
100	Upper Burgi	Artiodactyla	Suidae	Suinae	NA	Kolpochoerus	heseloni	2	0	1.91	100 >< Upper Burgi	0	2.5	1.31	23.5	333	22.5	599
100	Upper Burgi	Artiodactyla	Suidae	Tetraconodontinae	NA	Notochoerus	scotti	3	0	1.91	100 >< Upper Burgi	0	2.5	1.31	23.5	333	22.5	599
100	Upper Burgi	Artiodactyla	Suidae	Suinae	NA	Kolpochoerus	heseloni	2	0	1.91	100 >< Upper Burgi	0	2.5	1.31	23.5	333	22.5	599
100	Upper Burgi	Artiodactyla	Suidae	Suinae	NA	Kolpochoerus	heseloni	2	0	1.91	100 >< Upper Burgi	0	2.5	1.31	23.5	333	22.5	599
100	Upper Burgi	Artiodactyla	Suidae	Suinae	NA	Kolpochoerus	heseloni	2	0	1.91	100 >< Upper Burgi	0	2.5	1.31	23.5	333	22.5	599
100	Upper Burgi	Artiodactyla	Suidae	Suinae	NA	Kolpochoerus	heseloni	2	0	1.91	100 >< Upper Burgi	0	2.5	1.31	23.5	333	22.5	599
100	Upper Burgi	Artiodactyla	Suidae	Suinae	NA	Metridiochoerus	andrewsi	3	0	1.91	100 >< Upper Burgi	0	2.5	1.31	23.5	333	22.5	599
100	Upper Burgi	Artiodactyla	Suidae	Suinae	NA	Kolpochoerus	heseloni	2	0	1.91	100 >< Upper Burgi	0	2.5	1.31	23.5	333	22.5	599
100	Upper Burgi	Artiodactyla	Suidae	Tetraconodontinae	NA	Notochoerus	scotti	3	0	1.91	100 >< Upper Burgi	0	2.5	1.31	23.5	333	22.5	599
100	Upper Burgi	Artiodactyla	Suidae	Tetraconodontinae	NA	Notochoerus	scotti	3	0	1.91	100 >< Upper Burgi	0	2.5	1.31	23.5	333	22.5	599
100	Upper Burgi	Artiodactyla	Suidae	Suinae	NA	Kolpochoerus	heseloni	2	0	1.91	100 >< Upper Burgi	0	2.5	1.31	23.5	333	22.5	599
100	Upper Burgi	Artiodactyla	Suidae	Suinae	NA	Kolpochoerus	heseloni	2	0	1.91	100 >< Upper Burgi	0	2.5	1.31	23.5	333	22.5	599
100	Upper Burgi	Primates	Hominidae	Homininae	Hominini	NA	NA	1	0	1.91	100 >< Upper Burgi	1	2.5	1.31	23.5	333	22.5	599
100	Upper Burgi	Carnivora	Hyaenidae	NA	NA	Crocuta	dietrichi	NA	NA	1.91	100 >< Upper Burgi	0	2.5	1.31	23.5	333	22.5	599
100	Upper Burgi	Primates	Cercopithecidae	Cercopithecinae	Theropithecini	Theropithecus	oswaldi	2	0	1.91	100 >< Upper Burgi	1	2.5	1.31	23.5	333	22.5	599
100	Upper Burgi	Primates	Cercopithecidae	Cercopithecinae	Theropithecini	Theropithecus	oswaldi	2	0	1.91	100 >< Upper Burgi	0	2.5	1.31	23.5	333	22.5	599
100	Upper Burgi	Primates	Cercopithecidae	Cercopithecinae	Theropithecini	Theropithecus	oswaldi	2	0	1.91	100 >< Upper Burgi	0	2.5	1.31	23.5	333	22.5	599
100	Upper Burgi	Primates	Cercopithecidae	Colobinae	Colobini	Rhinocolobus	turkanaensis	1	0	1.91	100 >< Upper Burgi	1	2.5	1.31	23.5	333	22.5	599
100	Upper Burgi	Artiodactyla	Giraffidae	NA	Sivatheriini	Sivatherium	maurusium	2	2	1.91	100 >< Upper Burgi	1	2.5	1.31	23.5	333	22.5	599
100	Upper Burgi	Perissodactyla	Equidae	NA	Equini	Equus	koobiforensis	3	2	1.91	100 >< Upper Burgi	1	2.5	1.31	23.5	333	22.5	599
100	KBS	Perissodactyla	Equidae	NA	Equini	Equus	koobiforensis	3	2	1.7	100 >< KBS	1	2.83	2	22.3	0	25.7	101
100	Upper Burgi	Perissodactyla	Equidae	NA	Equini	Equus	koobiforensis	3	2	1.91	100 >< Upper Burgi	0	2.5	1.31	23.5	333	22.5	599
100	Upper Burgi	Artiodactyla	Suidae	Suinae	NA	Kolpochoerus	heseloni	2	0	1.91	100 >< Upper Burgi	0	2.5	1.31	23.5	333	22.5	599
100	Upper Burgi	Artiodactyla	Suidae	Tetraconodontinae	NA	Notochoerus	scotti	3	0	1.91	100 >< Upper Burgi	0	2.5	1.31	23.5	333	22.5	599
100	Upper Burgi	Artiodactyla	Suidae	Suinae	NA	Metridiochoerus	andrewsi	3	0	1.91	100 >< Upper Burgi	0	2.5	1.31	23.5	333	22.5	599
100	Upper Burgi	Artiodactyla	Suidae	Suinae	NA	Metridiochoerus	andrewsi	3	0	1.91	100 >< Upper Burgi	0	2.5	1.31	23.5	333	22.5	599
100	Upper Burgi	Proboscidea	Elephantidae	NA	NA	Elephas	recki atavus	3	0	1.91	100 >< Upper Burgi	1	2.5	1.31	23.5	333	22.5	599
100	Upper Burgi	Proboscidea	Elephantidae	NA	NA	Elephas	recki atavus	3	0	1.91	100 >< Upper Burgi	0	2.5	1.31	23.5	333	22.5	599
100	Upper Burgi	Proboscidea	Elephantidae	NA	NA	Elephas	recki atavus	3	0	1.91	100 >< Upper Burgi	0	2.5	1.31	23.5	333	22.5	599
100	Upper Burgi	Artiodactyla	Bovidae	NA	Reduncini	Kobus	sigmoidalis	3	2	1.91	100 >< Upper Burgi	1	2.5	1.31	23.5	333	22.5	599
100	Upper Burgi	Artiodactyla	Bovidae	NA	Reduncini	Menelikia	lyrocera	3	2	1.91	100 >< Upper Burgi	0	2.5	1.31	23.5	333	22.5	599
100	Upper Burgi	Artiodactyla	Bovidae	NA	Reduncini	Kobus	sigmoidalis	3	2	1.91	100 >< Upper Burgi	0	2.5	1.31	23.5	333	22.5	599
100	Upper Burgi	Artiodactyla	Bovidae	NA	Aepycerotini	Aepyceros	melampus	3	2	1.91	100 >< Upper Burgi	1	2.5	1.31	23.5	333	22.5	599
100	Upper Burgi	Artiodactyla	Bovidae	NA	Bovini	NA	NA	3	2	1.91	100 >< Upper Burgi	0	2.5	1.31	23.5	333	22.5	599
100	Upper Burgi	Artiodactyla	Bovidae	NA	Reduncini	Menelikia	lyrocera	3	2	1.91	100 >< Upper Burgi	0	2.5	1.31	23.5	333	22.5	599
[truncated: 9,749 more rows]
